# Supplementary material for: The complete mitochondrial genome and phylogenetic position of the tubeworm Serpula uschakovi Kupriyanova 1999 (Annelida: Serpulidae)
Source: Mitochondrial DNA B Resour. 2026 May 25;11(6):781–5. doi: 10.1080/23802359.2026.2677264 (PMC13202650; doi:10.1080/23802359.2026.2677264)
Supplement: Supplementary_annotation.txt [file TMDN_A_2677264_SM5045.txt]

LOCUS       CM150562       22809 bp    DNA     circular UNA 24-APR-2026
DEFINITION  Galeolaria_caespitosa mitochondrial DNA, complete genome.
ACCESSION   CM150562
VERSION     CM150562.1
KEYWORDS    .
SOURCE      
  ORGANISM  Galeolaria caespitosa
            Eukaryota; Metazoa; Spiralia; Lophotrochozoa; Annelida; Polychaeta;
            Sedentaria; Canalipalpata; Sabellida; Serpulidae; Galeolaria.
FEATURES             Location/Qualifiers
     source          1..22809
                     /organism="Galeolaria caespitosa"
                     /organelle="mitochondrion"
                     /mol_type="genomic DNA"
     gene            231..416
                     /gene="atp8"
     CDS             231..416
                     /gene="atp8"
                     /codon_start=1
                     /product="ATP synthase subunit 8"
                     /translation="MPFIWSPWVMPFLVPLSWIIASALLFSFFILFLESWYSVPARWP
                     RVKEGEVVKVAPYLKTV"
     gene            419..712
                     /gene="nad4l"
     CDS             419..712
                     /gene="nad4l"
                     /codon_start=1
                     /product="NADH dehydrogenase subunit 4L"
                     /translation="MLAESLFFFFFWSSLGSVLVKKTRHLLSLLLILEILVLLVLEMA
                     SCSEVTVGFIPLILVMGAAEGALGLGLLVKCSRSTGKDRASLGGLMWTAPGSL"
     gene            706..2277
                     /gene="nad5"
     CDS             706..2277
                     /gene="nad5"
                     /codon_start=1
                     /product="NADH dehydrogenase subunit 5"
                     /translation="MVMKGSGVVGVSCLGGILSYLLASESFLLTWSLGGMGFSSLRLS
                     LWLDYFSSIYGVVVLLVMSQVYAYSFTYMASDFSQKKFFLPLSLFSASMILFIFAGDL
                     VTVFLAWDGLGVSSFLLVGHYSKEKSSGASILTLITNRLGDSCFVLGIASLFCWGAGG
                     SLSGLGEGVPFFLFVIAAWTKSAQFPFSAWLPAAMAAPTPVSALVHSSTLVTAGVYLI
                     MRLDFSFYFFSELKTLSFFASLTFAMACLAGVYSYDLKRAIAMSTMSHLSLMFMAVAS
                     GSVSACLFHLCTHAVSKALAFLCAGNLILSSAHSQDLRKMGGALTSNPLSSLFLVLSL
                     LSLAGAPFLSCFYSKEMIFSNLLYSSWSGSNQNGLLFCLVGSSLSAFSSWYVLSMLVL
                     LSKKSLAGSFSKVEKSSPLLTPLVYLGGVAVCMGGVLSWWLEEGLFSGLSFSDSIMVG
                     SLMVACWPRSDWEEWEMGDNYFNELFFLSSAHSDFLKIHLGLSEHLYSGVELGWVEAL
                     GPQFLKKGVAVMLQR"
     gene            2746..3523
                     /gene="cox3"
     CDS             2746..3523
                     /gene="cox3"
                     /codon_start=1
                     /product="cytochrome c oxidase subunit 3"
                     /translation="MAFSFLMTILPASLWLRDVVREGTFWGIYPKPVIQGLGLCFYFF
                     IISEMMFFWAFFWAFFHSGLCPSKEFGGVWAPYGIIPIYPFAAPGMNLLILVASSLTA
                     NRSRDALRASNKWGFYFWSILTMSLGLWFLSIQYTEYRLARFTICDSVYGSTFYMLTG
                     LHGFHVILGMLALFFVFCRQVMKTWHNGTNVAIWAITNYWHFVDGVWAVVWFFVYFWG
                     GYAFFEYPIVKWLYDHSHDFLAPFIWGWGMCLFVFLAIPEV"
     gene            4168..5305
                     /gene="cob"
     CDS             4168..5305
                     /gene="cob"
                     /codon_start=1
                     /product="cytochrome b"
                     /translation="MTKTNKLFFTLKVPRKSSKIMKSISGVVYDLPIPKNLTVMWTFG
                     SMLGLILVSQLVTGYLLSFHYVADSATAFSRVIHIERNVQNGWLIRSLHANGASFMMA
                     AMYIHVARGVYFESYLSLTKTWLSGCVMLVLVMGICFLGYVLPWGQMSYWGATVITSM
                     LGVIPLIGSNLMEAAWGGFTVGGATLSRFYSLHFSLPFLLLPLVGLHLYHLHELGSSN
                     PLGVDSSGDSVPFHPYGTWMDLQSWSLLVGAMLVVVLVFPHALSDPANFQPADPLKTP
                     AHIKPEWYFLPFYAILRSIPHKTAGISTMVLSLAIIFFLPFMYRQPSKREYTGFHNSW
                     PSRESGFWGFSVNFVILGWLGACPANQPYLSLGLFHTFLFFFFFV"
     gene            5856..6473
                     /gene="rrnL"
     rRNA            5856..6473
                     /gene="rrnL"
                     /product="16S ribosomal RNA"
     gene            6821..7762
                     /gene="nad1"
     CDS             6821..7762
                     /gene="nad1"
                     /codon_start=1
                     /product="NADH dehydrogenase subunit 1"
                     /translation="MVYYTMILVSTAYLTVVERKILAGSQRRKGPNKNVWKGVAQPLA
                     DALKLLTKQSLIPLRSNGVAFSLAPVLALTLSSSLWLVLPDDGPSVPQQFAALLFLCL
                     SCFHVYAVVLAGWSSNSMYAMMGGLRAIAQTISYELPLTMIFLIFCYFLGDYSLEEGV
                     MWGKIFPLFLLNLPLAVMWYILSVVELHRAPFDLTEAESELVSGYNTDYSSGGFIMLF
                     VSEYMNILFMGQISAFMWLGGGNPYWSAMAGCLLSFSVLQLRAAYPRLRYDKLMTICW
                     VHFLPIICLSYSTAVVVGGGSWLHFGVSPEWSMVIWE"
     gene            8248..8745
                     /gene="nad6"
     CDS             8248..8745
                     /gene="nad6"
                     /codon_start=1
                     /product="NADH dehydrogenase subunit 6"
                     /translation="MVPSFMLFVVPAVSSPSFLGLMCFSCSLGVSLSVGLTQGVWWGA
                     MVWMVYVSALLIMFLYFTALTPNPDFEVDKSVAVAAWMVGIVAYFTADLTCPLYLVGK
                     NFISVGSTNFKPYVFLWSGNGCYLVLFLAMFLFFAAVVVSKVASRSGGALRMYPRLTK
                     GDDES"
     gene            8732..9667
                     /gene="nad2"
     CDS             8732..9667
                     /gene="nad2"
                     /codon_start=1
                     /product="NADH dehydrogenase subunit 2"
                     /translation="MMNRKLTLTPASTGLTQLTPAFSCCSLVSVMTAFLSLGTSSPMG
                     QWILMEVSSVAFLGMLCHSARGGSALSSASYFLPAAFSGVALQFVILSWESLGGKEWL
                     GWFHILLVAVLSAKMGLPPFCFWVPPVVKNLSWGVMFFFTTFQKLPAIVFWSFFGAQE
                     SSLWDYYFFFSISFSLLSSILAYHHLGNLQTLFAFSSMNSVGFMLVLMLFKSQLSLSC
                     ILGYFLCVGLFCLSMAKGTKMSSCYFLVVLSGFPLTPPFLMKWVCLDFLVQFNLMGVA
                     FMAVTSLIILFPIFLEMGVIILWGHQRWEEDSSLI"
     gene            10094..11016
                     /gene="rrnS"
     rRNA            10094..11016
                     /gene="rrnS"
                     /product="12S ribosomal RNA"
     gene            16236..16920
                     /gene="cox2"
     CDS             16236..16920
                     /gene="cox2"
                     /codon_start=1
                     /product="cytochrome c oxidase subunit 2"
                     /translation="MSLIMVWVIWVVSWLLLYFASRSKTFKPHKTSNHDLEYLWTKGP
                     IYLLSAMALPSLWLTYEQMRNPNPVITTKVIGHQWYWEYELGIDPHDKLWKNQKDVFK
                     KYLGKEELPAKKKFMLRGFSYPMVSTQDPTVMKRWESLDAHLVLPMSQPCRLSCTSAD
                     VVHNYNVKPLVISADCVPGRLNQVKYHSQSGGLWSGLCSELCGVFHPHMPTGVESYPW
                     TFYESFILAH"
     gene            17796..19154
                     /gene="nad4"
     CDS             17796..19154
                     /gene="nad4"
                     /codon_start=1
                     /product="NADH dehydrogenase subunit 4"
                     /translation="MFKLGLGLFSLAYCLKKTCYGKFEKKYYDMNLTCCYSGGLLILF
                     FLTLVFKEESEETLFFFSWGSEYSSSLVLLSLWLGALSGLVGRPLMGEEAYLLALTFV
                     VGASSMAFLSSNGFSFYCWFEMTFFPVIYIILLWGYNRERIIAVYYMMLYAVVGGLYH
                     LLALVSTVDSIGGLDFSGGLAFSKDNVLWDEIWYSMLMAVFLFKSPLFLSHSWLTKAH
                     VEAPTGASMVLAGILLKLGSFGIFSYSRVIQVSNYWSSVVQAIGLWGSLLVALACIRA
                     MNAKFLVAESSVVHMSLGVLTIFCSWEVSQDSVWLNCLSHGLTASGLFGWCGLLFKYQ
                     ASLNIACLGGQRYLQASLGLLVFCLLCSNCSVPPFFSFWAETFSFSSLVSKWVGLYFF
                     LIYLSVLCLAYNIILGVFICQQELAKGKGVVHSWGTVEGLGVGAHVLPGIFLFFAPLV
                     LE"
     gene            19372..20908
                     /gene="cox1"
     CDS             19372..20908
                     /gene="cox1"
                     /codon_start=1
                     /product="cytochrome c oxidase subunit 1"
                     /translation="MRMNNARPESGFLSPTMYLSVVTTHALLMIFFFVMPVLIGGFGN
                     WLVPLMLGISDMAFPRTNAFSLWLMFPSLLLILVASKTEGGLSSGWTLYPPLSSIDFS
                     TTMAVDLAIISLHLAGLSSIFGAINFLVTILNMKPRDMRFEQLPMYCVSLVVTAFLLL
                     VSVPVLAGGLTMLLTDRHFSTSFFDPLGGGDPVLFMHLFWFFGHPEVYILILPAFGLI
                     THVVTGVSGKKRPWGYLGMQYAMISIGLLGFLVWGHHMFVSGIDTDTRAYFSVVTMMI
                     AVPTGVKVFSWVATFACSGDKTWGPATWWVIGFVLMFTMGGCTGVILASSSVDVLLHD
                     TYFVVGHFHYVLSMGAVFGIFAALHYYYPVFTGVCLNQHWSRCHFWVVLVGVHLIFTP
                     MHPNGMAGMPRRYHSYPDAYRHNNLTSTFGTFMVFISTVFFIWLIWESFAAARPVTVV
                     CREDSLIWARKKVTPKLHTHMNVLPAIVWCTARNSHLWVPACEWRSMHWGRVLVTRQQ
                     NLKG"
     gene            21539..22126
                     /gene="atp6"
     CDS             21539..22126
                     /gene="atp6"
                     /codon_start=1
                     /product="ATP synthase subunit 6"
                     /translation="MTQWIQKKEVMWGGGFSLFFFSLFWVLAFMTVSDFMAYLPAVKY
                     TVHPVVMFSLSYMSGLTIYYFIYRLQTLLSGMMVADCPVGVQVLFSLLEVLTFITRPF
                     TLAFRMMASGISLFVAFSLSISVMGWVSSFFKIKLMHVPTYGYFFKFIPLSFFYLPAI
                     FFTACLGAVEMFMGVFHVFLFMGLIMFYHGRRKVS"
     gene            22541..22801
                     /gene="nad3"
     CDS             22541..22801
                     /gene="nad3"
                     /codon_start=1
                     /product="NADH dehydrogenase subunit 3"
                     /translation="SREDVNQLSAYECGFPAFQSARRPFSIYFFFVAILFLIFDVELM
                     LFLPVVLFFSLSFKLYVSIVLYVFILTVGLFHEWREGSLEWPS"
ORIGIN      
        1 agggaggtag tttaaaaaaa tattccgttg aagccggaaa gttggcctgg tgctcctccc
       61 tagcccctta gttaaagaat aacgtctccc ttcaaaggag aaattgcttc acttaggcag
      121 gggttgtagg ctgtagttta gagaaaatgt ccgtttgtgg cacggaagtc accattggtc
      181 ggcctatcag gggagtagtt taagtagaat tctcggtttg ggatcgaagg gtgccgttca
      241 tctggtcccc ctgagttatg ccgttcttgg ttcctttgag ttgaattatc gcttcagctc
      301 tgctttttag cttttttatt ctttttttag agtcttgata ttcggtcccg gctcgctgac
      361 cccgagtgaa agaaggggaa gtagtgaagg tcgcgcccta tctcaagact gtctagccat
      421 gctggcagag agactttttt tttttttttt ttggagtagg ttaggaagag ttttagtaaa
      481 aaaaactcgt catttgttgt cccttcttct gatccttgaa atcttggttt tgttagtatt
      541 ggaaatggcc aggtgtagag aggttacagt tggctttatc ccactgatcc tagtaatggg
      601 ggcagctgag ggtgcgttag gtttaggctt attagtaaag tgctctcgta gaacagggaa
      661 agatcgggcg aggttggggg ggctaatatg aactgccccc ggtagattgt aatgaaggga
      721 agaggggtgg taggagtgtc ttgcctaggg ggtattttat cttacctttt agcaagagag
      781 agatttttgt taacatgatc tctcgggggg atagggttta gaagattgcg gttatctcta
      841 tggctggatt atttttcatc aatttatggg gttgtagttc tcctagttat aagtcaggtg
      901 tacgcttata ggtttaccta tatggctagg gactttagcc aaaaaaagtt ttttttgccg
      961 ttaagattgt tttctgctag aataatttta tttatttttg caggagactt agtaactgtt
     1021 tttttggcct gagacggcct aggggttaga tcttttttac tagtagggca ctatagaaaa
     1081 gaaaaaagat caggagcgag tattttgacc cttatcacta atcggcttgg ggatagatgt
     1141 tttgtactag ggattgcaag cttattttgc tggggggcag ggggaaggtt gagggggtta
     1201 ggagaggggg ttcctttctt tctctttgtt attgcggcct ggactaagag ggcccagttt
     1261 cccttttccg cttgactacc ggctgctata gcagctccca ctcccgtttc cgccttagtt
     1321 cactcctcaa ctctggtaac ggcaggggtc tacctgatta tacgcttaga tttttctttt
     1381 tactttttta gcgagttaaa aacattgagc ttttttgcct ctttaacttt tgcgatggct
     1441 tgcttagctg gagtttactc ctacgactta aagcgagcta ttgcaatatc tacaataagg
     1501 catttaagat taatgtttat ggctgtggct aggggaagag ttagtgcttg cctatttcat
     1561 ttatgtacgc atgccgttag gaaagcctta gcttttctat gtgctggaaa tttgatttta
     1621 aggtctgctc acagtcagga tcttcggaaa atagggggag ctttaactag aaatccttta
     1681 agaagattat ttttagtctt atctttgctc tctttagcag gtgccccttt tttaagttgc
     1741 ttttactcaa aagaaatgat ttttagaaat cttctctata gcaggtgaag agggagaaat
     1801 cagaatggct tgctgttctg cttggtgggg agaagccttt cagctttttc taggtggtat
     1861 gttctaagaa tattagttct tttatctaag aagagtctgg caggaagatt tagcaaagtg
     1921 gaaaagtctt ctcccctact caccccctta gtttatttgg ggggcgtggc agtttgcata
     1981 gggggggttt taagctgatg actagaggaa ggtctattta gggggctatc cttttccgat
     2041 aggattatgg tgggtagact aatagtggcc tgttgacccc gtagagattg agaagagtga
     2101 gagatagggg ataattattt caacgaactt ttttttttga ggtctgctca tagagatttt
     2161 ttaaaaattc atttagggct atccgaacat ctctactcgg gagtagaact gggctgagtc
     2221 gaggctctag gtcctcagtt cttgaagaag ggtgtggcag taatacttca acgctagtac
     2281 gattagctct gtatgctaaa aaggcagccg ggctcataac ctggtggtag gagcatcctc
     2341 ggagttagcc taggtggcag attagtgcac tgcttttaag cagcgggtat ggggtaacac
     2401 cctctgggtt acagactggg aattaagaac aacacggata tgtggaacaa gtaccagaac
     2461 ttagttaacc ataagcgaag ccagattaag cctggttggc ggatgcccat ttgcgaagta
     2521 aaaactgaca agtggtggct acctgccaaa gtaaattgac taatatttgt ttatttaaat
     2581 tgatcttggg tctgatttaa aactccttct taccgaccag aagttcatat tataaatcct
     2641 tggattcgaa ttaagggtag accctgacct attctctgtg ccataaatct tagaatatcc
     2701 cttttagcaa tagtatatta tttttgaggg gcaacctttg agtatatggc tttttctttc
     2761 ttgataacta ttcttcctgc gtctttatgg ctgcgggatg tagtgcgaga gggcacattc
     2821 tgggggattt atcctaagcc agttattcag ggattgggtt tatgttttta tttttttatt
     2881 atctcagaga tgatattttt ttgagctttt ttttgagctt tttttcatag gggtctttgt
     2941 cctagaaaag aatttggggg tgtgtgagcc ccctacggaa ttatcccgat ctacccgttt
     3001 gcggctcctg ggataaatct gcttatctta gtggcctctt cccttactgc taaccggtct
     3061 cgggatgcct tacgagcaag gaacaaatga ggtttttatt tctggagcat tttgacaata
     3121 agactaggtc tatgattttt aaggattcag tacacagaat accggttagc tcgtttcact
     3181 atctgtgata gagtttacgg atctactttt tatatgctta caggcctcca tggatttcat
     3241 gtaattttag gaatattagc cttatttttt gttttttgcc gtcaggttat aaagacatga
     3301 cataacggaa ccaatgtggc tatttgagct attactaact actggcattt tgtggatggt
     3361 gtttgagctg tagtttgatt ctttgtttat ttctgagggg ggtacgcttt ttttgagtac
     3421 cccattgtaa aatggttata cgaccacaga cacgattttt tggctccttt tatttggggg
     3481 tgggggatgt gtttatttgt ctttcttgca attcccgagg tgtttacaca gaaggtaggg
     3541 aatgagctga attttttcat gtctttttat tatccgaacc actgtgcttt tgtagaaata
     3601 gataagcgtg gattgaaaga attggaagac tggggggtgg agaattggtt tatccagtct
     3661 gcggttgggc ttcttatttt agggggcatg gttttcagtc ttctttataa gctttatagg
     3721 cttgaggcgg aaagttggtt taatcccttc tccatcaaga ggtacgatga ggataactat
     3781 ccttttgtct tctttaaaat tttttgagct tacgttattt tatctgtatg tgtttggttt
     3841 cactttgcct ggtgggccgg tcctaccgca tacaccccta gaaattgagc ctggccgtac
     3901 ttagataaag ttagtaacac tcagcgttta agggggatag gcccagatat ttataatctc
     3961 tttatcatgg ctataaatta caaaggtgat tttcctgtgt tttatcctga gttgtaccag
     4021 tttatacagg atgacttttg ttgagctgtt tgctttagtc aagcatagag tgataggacg
     4081 acctgaatag ggagggtagt ttaagaagaa caattgtctt gtaaacgaaa agtggtttag
     4141 gcctcctctc tgactagaga tagcaatatg acaaaaacaa ataaactctt ttttacgtta
     4201 aaagtaccgc gaaagagtag aaaaattata aaaagaatta gaggagtagt atacgatctc
     4261 ccgattccta agaacctaac agtaatatga accttcggaa gaatactagg attgatcctt
     4321 gtttctcagc tagtgaccgg gtatttactt tcctttcact atgttgcgga cagcgcaact
     4381 gctttttctc gagttatcca tattgaacgg aatgttcaaa atgggtgatt aatccgaaga
     4441 cttcacgcaa acggagctag tttcataata gctgctatgt acattcatgt agctcgaggg
     4501 gtttattttg agtcttattt aagattaact aaaacttggt taagggggtg tgtgatacta
     4561 gttttagtaa tagggatttg ttttttgggc tatgtgctac cttggggtca aataagatac
     4621 tggggagcta cagttatcac cagaatgctg ggagtcattc cccttatcgg gagaaatttg
     4681 atggaggctg cttgaggggg gtttactgta gggggagcca ctttaagccg attttattcg
     4741 ttgcattttt cccttccctt cttgttatta cctctagtag gcttacacct ttaccatctt
     4801 cacgagttag ggtcttctaa cccattaggg gttgattcga ggggagatag agttcccttt
     4861 cacccctacg gcacttgaat ggacctccag tcttggtcgc tcttagtagg ggcaatactg
     4921 gtagtagtct tagtgttccc acacgcatta agggatccag ctaattttca accagcagat
     4981 cctctaaaaa ctcctgccca cattaagccg gagtgatatt tcttgccttt ttacgcaatt
     5041 ctccgttcca tccctcataa aacggccggg atttctacaa tggttttatc gttagcaatt
     5101 attttcttct taccctttat ataccgtcag cccagaaagc gcgagtacac gggatttcac
     5161 aacaggtggc cctctcgaga atcaggtttc tgaggattta gggtaaactt tgtgattcta
     5221 gggtgattag gagcttgtcc ggctaatcaa ccttatttaa gactaggtct ttttcacaca
     5281 tttttgtttt tttttttttt tgtcttagat gctagattta agggaaaggg gggagtagtt
     5341 agtcggatag cctagagcga gtagagcgaa gccaataaat ggcctttgac tgttaatcaa
     5401 atgtaagctg gagtacagcc gttctgatcc taggaattta gacggaggaa gaatacggtt
     5461 tagtgccttt cgtagaagga gacaatgagt tctatcatta gcgaattagc acgaatctgg
     5521 ctgagctggg aaattcttgt ttagcaccta aggggagttg ttgcataact tctttaaaga
     5581 gagtctcagg ggtgataagc tacacgaatt cggagatacc tggctaagag aataaaccat
     5641 gcagtggggg gttgttttct cgggtaagtt gggaaagaga ggattaaagt aaaagaatga
     5701 aagctagggt aggcttctaa tcagccattg aggtcgtagt agacattcag atttaagata
     5761 ttttatagtt ttctctaatt ggcttaattt atgccataaa atttatgttg tcgtgagtaa
     5821 taagcagaag agtggatagc atgaaaaaat attatttatg aactgggcaa gttacggcta
     5881 ggactgttta ttaaaaacat agcagggagg aacgataatc tctgtcaagc ctgcccagtg
     5941 ctgtggtggt aaacggtggc tttagcgtga gggtccaaag gtagcgtagt taatcgctct
     6001 tttaattgaa ggcatgtatg aatggttcta acatagttac actttatcag caataccagt
     6061 tgaattcggc ctggaggtga agatacctcc atcagcccaa aagacaaaaa gaccctagaa
     6121 gctttacctg atggtttgga tggggcatct ggtgaaaaac atcaaataat gattgtaggc
     6181 attatctgta aaaaacccta tccaggggta agaatgagcc tatcagagga acactggctt
     6241 gatttagaac aaagttactc taggggtaac agactagtct aatccgagag accttattga
     6301 cgattaggct cgggacttcg atgttggctt aaaggtgcct agaggtgcag gggcctcagg
     6361 gggcgggtct gttcgacctt taaacctttc cgtgagctga gtttagaacg tggtaacaca
     6421 gttcggttcc tatcttttta tttctccccc ttgtacgaaa ggaattgggg tagtaagaga
     6481 ggctatagtt gtatccttgt tcagcgataa acttccttta catatatagt gagggataag
     6541 ttaattagac gcccgggctc atgccccggt agtgtgagac aatctcactc tctcagttat
     6601 gtaagtctct gatcgtatat aagtacaccc gacagtcggg aggaggttaa ggcctcagag
     6661 atatgttagc aataaactcg tttatcgcga atactcttct agctagaaga gtcggggagc
     6721 ttaggagaga ataacggagg accacgcgat gattagccgt tgattttgaa gtgttctttt
     6781 tttaggggcc ttatccagtt gcctaccggg agtcgggagg atagtttatt acacaataat
     6841 tctagttagt actgcttatt taacagtagt ggagcgaaag attttggccg gcagccagcg
     6901 acgcaagggg cccaacaaaa acgtatgaaa aggagtggcc caaccgctag cagacgctct
     6961 aaagttgttg acgaagcagt cgttaatccc gctgcgaagc aatggagtgg cttttaggct
     7021 agctcccgtg ctagccttga ccctaaggtc ttcactctga ttggtacttc ctgatgacgg
     7081 cccgagggtt cctcaacaat ttgcagcttt gctatttttg tgtctatctt gttttcacgt
     7141 ctatgcggta gttttagcag gctggtcttc taactcaata tacgctatga tggggggact
     7201 tcgggctatt gcccagacta tttcctacga acttcccctg actataatct tcttaatttt
     7261 ctgttatttt ttgggagatt ataggctcga agagggggta atgtggggta aaatttttcc
     7321 cttatttctt ttaaacttac ctttagctgt tatatggtat atcttgtcgg tggtagagct
     7381 tcatcgagct ccctttgatt taactgaagc agagagggag cttgtatctg ggtacaatac
     7441 agattacagc tcgggtggat ttatcatatt gtttgtatca gaatacataa atattttgtt
     7501 catggggcaa attagagctt tcatatggct aggggggggt aacccgtatt ggagggctat
     7561 agcaggttgt ttgttgagtt ttagggtcct tcaattgcga gctgcttatc cccggttacg
     7621 ctatgataaa ctaataacaa tttgttgagt tcatttttta cctatcattt gtttaagtta
     7681 taggacagcc gtagttgtgg gggggggcag atgattacat ttcggagtct cgccggagtg
     7741 aaggatagtt atttgggaat agtagtataa gacggatatg tcaaataagt accagaataa
     7801 caaatctatt tatgtcctag atttaaacca agaactacct acccaatttc agttcctaac
     7861 tgatgtggta gtaattttcg agcctgaaat agcccacaaa gattatctag ttaagacctt
     7921 tcagaaagtt atgccttctg tactctatac tgaagaggaa tgagagaaga agaagacaat
     7981 tattaggtct ttaggtatac ttctaaacag aggaagcgca tacttagatg atactttcct
     8041 ggtagttcgg gataaaaagt cagggctcgt ttttatattt attgaggttt cctctcgtac
     8101 aatcaagaag gaaaaattat ctgccgattg gtgaaaaaaa agcagtaaga gctctggaaa
     8161 agaagtcttt cgctttttta tcaccccgga caataaagaa acacagtaat aagtgtcatg
     8221 gaacaagtag tcttttgatt ttctttgatt gtacctagct ttatactctt tgttgttcca
     8281 gcagtgagaa gaccttcttt cttaggacta atgtgttttt cttgtaggct gggggttagg
     8341 ttgagggtgg ggttaacaca gggagtgtga tgaggagcga tagtgtgaat ggtgtatgtg
     8401 agagctttgc taatcatatt cttgtatttt acggctctta cccccaatcc agattttgag
     8461 gtggacaaga gggttgctgt agcagcttga atagtgggaa ttgttgctta ttttacggca
     8521 gaccttactt gccccttgta tttggtggga aaaaatttta ttagagtggg gaggacaaat
     8581 tttaaaccct acgtattttt atggaggggg aatgggtgtt atcttgtgtt atttttagct
     8641 atattcctat ttttcgcagc cgtcgtggtt tccaaggtgg cttctcgtag ggggggggcg
     8701 ttgcggatgt atccgcgact gacaaagggt gatgatgaat cgtaaattga ctttaacccc
     8761 agccagaact ggcctaaccc agttaacacc tgctttttcc tgttgtagtc tggttagagt
     8821 tataacggct tttttaaggt taggaacaag gaggcctatg ggtcaatgga tcctaatgga
     8881 agtgaggaga gttgccttct taggaatgct ttgccataga gctcgggggg gaagagcgct
     8941 cagaagggcc tcttattttt tgcctgctgc ctttagagga gtggctttac aatttgttat
     9001 ccttaggtgg gagagattag ggggtaagga gtgattaggt tgattccata tcctgctagt
     9061 ggcggtctta tcagccaaga taggtctccc ccccttttgc ttctgggttc cgccagtagt
     9121 aaaaaatcta tcttgaggcg ttatattctt ctttacgact tttcaaaaat taccagcaat
     9181 tgttttctga agctttttcg gggcgcagga aagcagtctt tgagactatt actttttttt
     9241 tagaatttct ttttctcttt taaggtcaat cttagcctat catcatttag gaaatctcca
     9301 gactcttttt gcttttagct ctataaatag ggtggggttt atactagtcc ttatgttgtt
     9361 taaaagtcag ttgaggctaa gctgtatttt aggctatttc ctttgtgtag gtcttttttg
     9421 tttaagcatg gctaaaggga ctaagataag aagctgctat tttttggtgg ttctgtcagg
     9481 atttccttta actcctcctt ttctaataaa gtgggtgtgt ttagattttc ttgtccagtt
     9541 taaccttatg ggtgtagctt ttatggccgt tacgagtctg atcattcttt ttcccatttt
     9601 cctggagata ggggtgatta ttctgtgggg ccatcaacga tgggaggaag atagatcgct
     9661 tatttagagt tatgtgtagt tatgtggcca tctcgatggg ggagaatagt ggatattttt
     9721 tttttctact tagtaaactc tccgctactg tcaggagtac ctatggctat gtgtagttat
     9781 gtggccatct cgatggggga gaatagtgga tatttttttt ttctacttag taaactctcc
     9841 gctactgtca ggagtaccta tggctatgtg tagttatgtg gccatctcga tggggggaga
     9901 atagtggata tttttttttt ctacttagta aactcttgct atatgtgaca tgtatgtggg
     9961 agaatagaca ctatactcac gaggagctta taatactata tcgtggtgct ggccttggcg
    10021 gcgctccagt ttcggcctgg aagaaggggg ttaaattccc ccagcactat agtcggatca
    10081 tgtccgagga ggttgactgg gtggcctttt agtggttaga tcgaaagaat tgtatactac
    10141 gttcaagggt ccaagttaaa gctactaata agttaaaaac aaaatgtagt ctcgcgataa
    10201 gtggaaaacc taaagcgtgt agctagagct gaccgggtaa gtaataatga gaatgtgata
    10261 tgctatgaac gaaagttcga cttcggaacc gatcttaggg ctgtgtaaca accgggtgcc
    10321 agcactcgtg gttagacctt aagccccggc ttagaaagtt tttcggttga agctttgctt
    10381 taaaacacga acctattatc agtgaaatga ggaaaggtgg agaacggtaa ggtacaaagc
    10441 tagcaagcca aaattaggtg ataaacgggg attagatacc cccttattcc ttttcctaat
    10501 tcgttaccga tttagtacct gtaacgagca tgaaagatat ctttgatggc ggcttctcat
    10561 cataacagtg gagcttgggc cttaaagaga ggatccgctt gaaccctacc acgcttgtgc
    10621 agcaatggct ttaaagagag ccttagcaag tgacagttaa tgtatggccg tgggagttgt
    10681 tagagttatg taacagcaaa aacctcgagg gtaccctgcg gagacctgta ctcgtacaga
    10741 tctcctaagt gataccaggg ataccgtttt ctatacagag gacatgggaa aaaagtcagg
    10801 tgatattttg cctatgccgt gggggtcctg agctacaatc taaaaaatag cctgatggcc
    10861 gaatggccta ttgaagaagg aattgtcagt aaaagtcgag ttagcacccg attttgaaga
    10921 agcaactggg tcgtgtacaa accgcccgtc acccgcccag aaatgggtgg taagtcgtaa
    10981 caaggtgagt gtaggagaac ctgtactcgg tagtgaggga taagttaatt agacgccggg
    11041 ctcatgcccg gaagtgtgag ataatctcac tctctcagag gaagatagac cgctatagaa
    11101 tatctggtat aataagactg ggaattaaga acaacacgga tatgtggaca agtaccagac
    11161 ttagctacca taagcgaagc cagattaacc tcatggttgt agcttattta tccgatagga
    11221 aaaaaactaa tgaactaaca attgagcttt ttataaaaga cggcaagcct atataccaga
    11281 ttaaaaaaga cggggtattt gtcaaagcaa gcatagctca ggataagctt gcagaggatg
    11341 ttgcttctga tattatttta gaggatgttg cttctgatat tactttagag gatgttgctt
    11401 ctgatattac ttcagaggat gttgcttctg atattacttc agaggatgtt gcttctgata
    11461 ttacttcaga ggatgttgct tctgatacca ttttagagga ttatgaatat ttagaggatt
    11521 ttggtttaga gaatcatcat ttagaggatg atcattttga ggctcataat cctgatgatc
    11581 ttgattatct tgaggatgat gattttgagg atgatgattt tgaggatatc acttcagagg
    11641 aggtaaagcc tacgtattgc ccagtaccgc ggatttccat cgctgacatg ttcgagcggg
    11701 cccaaaaaaa tactctgagg gaggatactg aaggtttatt aaccgagggg gatagaagtt
    11761 tctatgtgat caggtctggt gaggtggcct ttactgaaaa taataacaaa tttatttatg
    11821 ccctaaacca ggaactacct acccaatttc tcttcacaac tgatttggta ataattttcg
    11881 agcctgaaat agctcataaa gactatttag taaagacctt taagaaaatt tataaccctg
    11941 tactccatcc tgaagagaaa tgagagaaga tgaagacagt tactatggct cttcttaaaa
    12001 aaaacgtatg cttaactgat accctcctgc taggtcggga taaaaagtca gagctcgttt
    12061 ttacatttgt tgaagtttct tctcgcacaa tcaagaagga aaaattatca gctgattggt
    12121 gaaaaaaaag cagtaagagc tctggaaaag aagtctttcg cttttttatc accccggaca
    12181 ataaagaaac acagtaatgt cattccggaa ttttttgttt ttgctcctct tgtttagagt
    12241 agacgtgagt ctccagtacg gaataacaat ctatttaagc ataaacgagg aactatctgc
    12301 ccaatttctc aacataactg atatgaaaca agtagtcttt tgattttttt gattgtacct
    12361 agttttatac tgtttgttgt cggggggagg cctattcggg gataataata atcgggaata
    12421 ataataacac ggatatgtga aacaagtacc taaaagttat taaccgaata agagacttac
    12481 ttaatcgctc tttaaactga aactatgtgt gaatggtttt agagttacta gagtttttat
    12541 cggtcttgat attgctaatc gcgttagcgg tagcgtcact cattttaaga caattttttt
    12601 tgatcttgat aattgttttg ggcttcccct tcctcttgat cttgataatc tattgctccg
    12661 ttaaaccctt attggaggag gttttattgc ctattcttag aaagctcttc cagcgagttg
    12721 ataagcccct gttagtttac ctaacaaaaa aatttatatg gctcttatta tatctttcac
    12781 tgctaaggtt attggccttt ttccttttac ttttcttcat ctatgttata tttagaataa
    12841 tatagtatgc ataataacac ggatatgttg aacaagtact atctttttac caaccataag
    12901 cgaaaccaga ttaaccttat gggtgtagct tttatgtcca tgatgtgatc gtataaagcc
    12961 aaagtttaca cacttaatgg aaaagtgtat aacgctgaag ctttaactga gttacaatta
    13021 ctttcggcca atgaactttc tcctacctat gacattgtga ctaataaacc tgggacgaga
    13081 gttgactcta ttttagtaaa gacgtttcag aaaacagaac ggtgtttagc tgggtatgtg
    13141 tgaaagttgg acgaaaagga ctgattaaaa atacagatgt tagcagatga agtaagctat
    13201 gggaaaaacg gaaaggtttt ggctggtaat gacattcttt taatattccg ggatgaggag
    13261 tcagggctcg tctttacatt tattcaagtt tcttttgagg tagtaccgaa ggaaaagatt
    13321 tctgagtgat taaaggagca gttgccccgg ctcagaaacg gaacaactag tcttgtggtc
    13381 gtggggagag acttttaccg caattagcta gatatgtgaa caagtaccag aattttatta
    13441 acgcgattct acttttactg gtaatcgcgt tacccatacc cctcatcgtg atttcctctc
    13501 attcctcatt tggatcttca tttattcact atcttgatct ccatttgtac tttattttat
    13561 tcttattttt gtcctgagac taaagattct gtctcgataa ctctagatac tatatctaac
    13621 gatatactat agtgagggat aagttaatta gacgcccggg ctcatgcccc ggtagtgtga
    13681 gacaatctca ctctctcagt tatgtaattc tctgatcgta tataataagt atacccgaca
    13741 gtcgggagga ggttaaggcc tcagagatat gttaaacaag taccagattt ttattaaccg
    13801 ggtaaaaaac tttctagagg ctttactagg ggctttattg gtcttttttg tcgcaatcgg
    13861 aatatcggta gcgttacctt tcatactaat cttttttacg agttgggatg ataacccaaa
    13921 tatgtgagcc ggcaagtacc agaattttat taacgcgatt ctacttttac tggtaatcgc
    13981 gttacccata cccttcatcg tgattttcct ctcattcctc atttggacct tcattttatt
    14041 cactatcttg atctccattt tgtactttat tttattcttt atctttgtcc tgagactata
    14101 gatctgtctc gataactcta gatactatat ctaacgatat actatagtga gggataagtt
    14161 aattagacgc ccgggctcat gccccggtag tgtgagacaa tctcactctc tcagttatgt
    14221 aattctctga tcgtatataa gtataccgac agtcggagga ggttaaggcc tcagagatat
    14281 gttatcaccc atacacgagc cctcagaggt ccctggtgga tatttttttt ttctacttat
    14341 taggggcctt taggccaagg ggggggggga tatataattc cctgtgggct aggtactagc
    14401 ccacttagct atttagcagg taagataagc attatatacc cagaataaag agggtatatg
    14461 ctatatctta cctaggtata tagcattctg catgccacgg ggcatgccct cagaggtccc
    14521 tggtggatat tttttttttc tacttattag gggcctttag gccaaggggg ggggggatat
    14581 ataattccct gtgggctagg tactagccca cttagctatt tagcaggtaa gataagcatt
    14641 atatacccag aataaaagag ggtatatgct atatcttacc taggtatata gcattctgca
    14701 tgccacgggg catgccctca gaggtccctg gtggatattt tttttttcta cttattaggg
    14761 gcctttaggc caaggggggg gggatatata attccctgtg ggctaggtac tagcccactt
    14821 agctatttag caggtaagat aagcattata tacccagaat aaagagggta tatgctatat
    14881 cttacctagg tatatagcat tctgcatgcc acggggcatg ccctcagagg tccctggtgg
    14941 atattttttt tttctactta ttaggggcct ttaggccaag gggggggggg atatataatt
    15001 ccctgtgggc taggtactag cccacttagc tatttagcag gtaagataag cattatatac
    15061 ccagaataaa gagggtatat gctatatctt acctaggtat atagcattct gcatgccacg
    15121 gggcatgctc tccgaggtcc ttgtgggatg agtttactga gtagtaactc tctcggagag
    15181 ctggtataag tctctggtag tatataaagt atgcccgttt tgcaatcggg gggaggttga
    15241 ggcctcagag atatgacatg gaccgaagag attaggtatg acacacactt ttctactctc
    15301 aggtggatat tttttttttc tacttataaa gtatgcggaa ttttattaat tgattaaaag
    15361 acttactaag gtttttattg tttcttttaa tgctaaccgt gtttgcggta gcgttacctt
    15421 tcatatttat tttcatattg tgttgagacg tctttaatgg actatggggg ttcgttggat
    15481 gggtatttgg taaacacaaa gaaacaacgc gatgattagc cgcggttaat ttttttaaac
    15541 gtagtttaaa agcgataaaa accttatcag aggagttttt attgccttta cttgggttgt
    15601 tactggcctt ttttctgatt atcgtggtag ggttagggac ttgcctcgta ttaatctttt
    15661 attcatgttc tgacttttgt tgtgctgttt ttaagaaact gtcagcattt gttgggcggg
    15721 cacctggtaa cagcaaaaac aaaaccaaac gcgattaatt gttataaggg taattaccga
    15781 tttttttata gctgcctatt ttgataaagc cagccgatat ctgggttccc gtgcagtcgg
    15841 aatttgtttt tgagctagca gctaaagccc tgtaagagaa gtttctggaa cagaagtctt
    15901 ttgtctatat gttgagaaca tgaggtcgac tagtcacttc cacagagggg gagccagtag
    15961 ttgatttttt cttttggggt gacgcggttt ttaggcctgg tatacaggtc tgcgctatgt
    16021 gattgcaaac ccagtatgaa cactttaagg catatgtctt atcccttttt tgaaagggct
    16081 ttaaggttgt aggtgattat tgtgtagaaa tctattgttc tataaccggt caacaaccgg
    16141 atatagtggt tcgattgaag aggttagata acctacccct ctgaggcggg ccgtcaaatt
    16201 atgtgaggca ttacacttgg tgacttttcc ttttcatgag gcttattatg gtttgggtaa
    16261 tttgggtagt cagttggcta ctactctatt tcgcctcgcg atctaaaacc ttcaaacccc
    16321 ataaaacgag gaaccatgat cttgagtacc tgtgaactaa gggcccaatt tacctactaa
    16381 gggcgatagc cctcccttct ttgtgactga cttatgagca gatgcgaaac cccaaccccg
    16441 taattaccac taaggtaatt ggccatcaat gatattgaga gtatgagttg ggcattgacc
    16501 cccacgataa gctctgaaag aaccagaaag atgtattcaa aaagtatcta ggtaaggagg
    16561 agctccctgc taaaaaaaaa tttatattgc gggggttttc ttatccgata gtaaggactc
    16621 aggatcctac ggtaataaag cggtgggaaa ggttagacgc ccacctagta ttaccaatga
    16681 gtcagccttg tcgattgtcg tgtacttcag cagatgtggt tcacaactat aatgtgaagc
    16741 ctctggttat ttcagctgat tgtgttcctg gccggttaaa ccaggtaaag tatcattctc
    16801 agtctggtgg tttatgaagg ggtctatgca gagagctatg tggcgttttc caccctcata
    16861 taccgactgg ggttgaaagg tatccgtgaa cgttttatga atcctttatt ttggctcact
    16921 ttaagagtaa gactccggtg gtttcgccaa agattttcga tattattttt aggtgtgttt
    16981 ctactttttt ttacgactgt cctttttcca tctatctaga ttctaaggtt tacgatatcc
    17041 gttgtgagtc tcagctagaa aatgaagaaa gtggggtgtg gtcgtacagt aaggagttgg
    17101 acatgttgtt aaggagggag gatcctgtta aagtggctaa gtgaattgaa aatcatccta
    17161 gcccccgacc aggtatcccc cttaagcaac ttgtgttcct ctttgatgag ctttaggcaa
    17221 ctgattcccg attagtatac gaagtacacc cctcttccaa agggaaagcg cttatcgtgg
    17281 cattgggtta ggcagcggcg gtgagaccct gtaggatcca aaacgggctt ctaacctggt
    17341 tttgaggggg ttcgattccc tctgggtttt agttctgtag tttaataaaa caccgctctg
    17401 caaaagtgga attgcctatg gccagaattt gtgtgatccg gtagtatagc aagtattatc
    17461 cttttacact ggataggcgc cgactggctc ggatctgggt aagtagaata tgatagttca
    17521 tccgcctttc aaccggaaag tgcctactag gtcttacctt gtcgtatgcc atcggtctct
    17581 ggtagtatat aagtataccc gacagtcggg aggaggttaa ggcctcagag gagtggctac
    17641 aattattatc agccaagata agataggtcc ccccttgctt ctggctcgcc agtagtaacc
    17701 tatctctgag gctgtatctt acgacttggc ctggtgaggt ggctcactca cgatttgaac
    17761 tcgaagagga aggggttcga ctcccctaca ggtctatgtt taaattaggg ttaggtcttt
    17821 tcaggttagc ctattgcttg aaaaagacct gctacgggaa gtttgaaaag aaatattatg
    17881 acataaattt gacttgctgt tacagcggag gccttttaat tttgttcttt ttgacattgg
    17941 tgttcaaaga ggagagtgaa gagactctat tttttttctc ttggggaaga gagtatagaa
    18001 ggagtttagt cttgctaaga ttatgactgg gggctttaag ggggctagtg ggccgacccc
    18061 taatggggga ggaagcttat cttttagctt tgacctttgt ggtgggagct agttcaatag
    18121 ctttcctaag gagaaacgga ttctctttct attgttgatt cgagataact tttttcccag
    18181 tgatttatat tattttactt tgaggttaca accgagagcg aatcatcgcg gtgtactata
    18241 taatattata tgccgtagta gggggacttt atcacctctt agctttagta agaactgtgg
    18301 attcgatcgg tggccttgat ttcagggggg gattggcttt tagtaaggat aatgttttat
    18361 gagatgaaat ttggtacagt atactaatag ctgtctttct atttaagagg ccgctttttt
    18421 tatctcacag gtggttaact aaagcccatg tagaagctcc gacaggagct tctatagttc
    18481 tagctggaat tctgcttaaa ctgggttcct ttgggatttt tagctacagg cgggtcattc
    18541 aagtcagcaa ttattgaagt agggtagttc aggcgattgg tctgtggggg agtcttttgg
    18601 ttgctttggc ttgtatccgg gccataaacg ctaagttcct agtggctgag tcttcagtag
    18661 ttcatatgtc tttgggagtc ttaaccattt tctgcaggtg ggaggtgaga caggatagag
    18721 tgtgattaaa ttgcctaagc catggattaa ccgcttcagg cctttttggg tgatgtgggc
    18781 ttttgttcaa gtaccaagct aggttaaata ttgcttgttt agggggccaa cgttacttac
    18841 aagccagatt aggcttgtta gtgttttgcc tgttgtgtag aaactgtaga gtgcctcctt
    18901 tcttttcctt ttgggctgag acctttaggt tctcctctct ggtgagaaaa tgggtaggac
    18961 tttatttttt tttaatttat ttaagagtac tatgcttagc ttataacatt attttaggag
    19021 tttttatctg ccaacaggaa ttggcaaaag gtaaaggggt ggttcactcc tgagggacgg
    19081 ttgaagggtt gggagttggg gctcatgtac ttcccggaat ttttttgttt tttgctcctc
    19141 ttgttttaga gtagacgtga gtctccagca attggcggtc tctggtagta tataaagtat
    19201 acccgacagt cgggaggagg ttaaggcctc agagatatga taaaatctaa acgatttgag
    19261 gaccgtttat ggtaccagtt tttaactact gtcaaccata agcaaattgg gactctatat
    19321 ttctatttag gaatttgggc gggactatgc ggttttagct atagggtggt tattcggata
    19381 aacaatgccc gaccggagag tgggttttta aggcccacga tatacctaag cgtggtaaca
    19441 acccacgctt tattaataat tttttttttt gtaatgcctg ttttaattgg gggatttgga
    19501 aactgactag ttcctcttat gctaggaatt agggatatag ctttccctcg aactaatgct
    19561 tttaggcttt gactaatatt tccctcttta cttttaatct tagtggctag aaaaacagag
    19621 ggggggctat ctagagggtg aactctttac cctcccctat ccagcatcga ctttaggact
    19681 actatagcag tggatctagc tattattagg cttcatttag cggggttaag aagaattttc
    19741 ggggctatta attttctagt gacgatttta aacatgaagc ctcgagatat gcgatttgag
    19801 caacttccta tatattgtgt ttcacttgta gttacggctt ttttactttt agttagggtg
    19861 ccggttttag caggggggtt aactatactc ttaacggatc ggcacttttc tactaggttt
    19921 ttcgaccctc tagggggagg agatcctgtg ctatttatac atttgttctg gttcttcggc
    19981 catccggagg tttatattct aattttaccg gctttcggtc taattactca cgtagtcacg
    20041 ggggtatccg ggaagaagcg accttgaggg tatttaggta tacagtatgc cataatttct
    20101 attgggttgc ttggatttct agtatgaggt catcacatat ttgtcagagg tatcgacaca
    20161 gatactcgtg catatttttc tgtagttact ataatgattg ctgttcctac aggggttaaa
    20221 gtcttcaggt gggtcgctac ctttgcatgt aggggggaca agacttgggg cccagctact
    20281 tggtgagtta ttgggtttgt cttaatattc acaatggggg ggtgtaccgg ggtaatttta
    20341 gctagctcgt ccgtggacgt actattacac gatacttatt ttgtggtggg ccatttccat
    20401 tatgttctat ccataggagc tgtttttggt atttttgcag ctctgcacta ctattacccg
    20461 gtgtttacgg gagtttgttt aaaccagcat tgatcccgtt gtcacttttg ggtagtgcta
    20521 gtgggagttc acttaatttt tactcctata caccctaatg gaatggcagg tataccccgg
    20581 cgttaccata gttatccgga tgcttaccgc cacaacaact tgacttcaac ttttggaact
    20641 tttatggtat ttattaggac agtgtttttt atctggctta tttgagagag gtttgctgcg
    20701 gcacgtccag tgacggttgt ttgccgtgaa gattctttaa tttgggcccg aaaaaaagtt
    20761 acacccaagc ttcacaccca tataaacgtg ctaccggcta ttgtatgatg taccgctcgg
    20821 aattctcatc tttgagtgcc tgcttgtgag tggcgaagaa tacattgagg gcgagtactg
    20881 gtgactcggc agcaaaatct aaaaggattt aaaaaaccct cttggatggg aggggtggca
    20941 gattagtgcg atgggtttag gacctatagt atgctcaaca tgagccccct tctagggtgc
    21001 agagaagcca tgctaatggc ggtcggcttt taaccgactt atagcctact aggcctttgt
    21061 tggagggtgg ccgagttgta ggcagcagac tgtaaatccg ctcacggggt tctccccccc
    21121 cctcttggcc tgtagtataa ataatatata ccattttggc tggtaagttg ggttgaacct
    21181 caggctatag tgcccagtag tataactagt acttcacttt gtcgaagcga aagtgcctac
    21241 ttggcctggg tatatgcgaa taaggttgct ttcgcagttg tctcctattg catggcctgc
    21301 atggcaatgg atgtggttta tgaaatggta tactcctcag accagtcctt gttatttctg
    21361 acatgctctt tatatattta agtattattt tctcaaatat aggttttata caaactgaat
    21421 ctgatttttt cccgcattct tgttagtttt cgtttgagta gggggggggt tttttggcgg
    21481 aggggataaa gccttcggtg gaaaaatctc tttagtagcc catgagtatc aggcttctat
    21541 gactcagtga attcagaaaa aagaagttat gtggggggga gggttttccc tctttttttt
    21601 ttctcttttt tgggttttag ccttcataac agttagggat tttatggcat atcttcccgc
    21661 cgtgaagtat acagtccacc ctgttgttat gttcaggcta agctatataa ggggattaac
    21721 gatttattac tttatttatc ggttgcaaac tttactaaga ggtatgatgg tagctgattg
    21781 tcccgtaggg gtgcaggttt tattttcact gttagaagta cttactttta ttacccggcc
    21841 ttttacttta gctttccgta taatggcgag gggtattagt ttgtttgttg cttttagtct
    21901 aagcattaga gtgataggat gagttagttc tttttttaaa atcaagctaa tacacgtacc
    21961 aacatatggt tattttttta agtttatccc cctaagattt ttttatcttc cagctatttt
    22021 ttttacagct tgcttagggg ctgtagaaat atttatgggg gtgtttcatg ttttcttatt
    22081 catagggcta atcatattct accatggtcg gcgtaaggtg agataggagt gtgcctgaaa
    22141 aagggcaccc ttgatgaggg tgataatgcg tctagagcga cgtctctcct tgatgagctt
    22201 taggcaaaac ttattaaaaa aattattttg gctctgagtt attttttgac tgtgcccctt
    22261 tccttttttt tatcatcttg gctatgcgat agactctatt atcctcgtaa ttctaggggt
    22321 ggtagagcga agcgaggaac cagcctacta cgctttatct atagctatac taatgttctc
    22381 ttctataagt gagattattc tgtggggcat catgatgtca cagccgttcg tgcatcagcc
    22441 tgaggttaga agaatttacg caggtcccct atttgtagtt ttagttttag ggggaggttg
    22501 gtttcttcta aggaaagtag ttgggccttc aagtcgaggg tcacgagaag atgtaaatca
    22561 gttaagagcc tatgagtgtg ggtttcctgc ttttcaatca gctcgtcgtc cattctctat
    22621 ttactttttt ttcgtagcca ttttattctt aatttttgat gttgagttaa tactttttct
    22681 tcccgtagtt cttttcttta gcttatcttt taagctttat gtaagaattg ttctttatgt
    22741 gtttatccta acagtgggat tattccatga gtggcgggaa ggtaggttag agtgaccgtc
    22801 tgtaagtag
//
LOCUS       LC757642               15853 bp    DNA     circular INV 24-APR-2026
DEFINITION  Ficopomatus enigmaticus GK1866 mitochondrial DNA, complete genome.
ACCESSION   LC757642
VERSION     LC757642.1
DBLINK      BioProject: PRJDB15328
            BioSample: SAMD00582031
            Sequence Read Archive: DRR445792
KEYWORDS    .
SOURCE      mitochondrion Ficopomatus enigmaticus
  ORGANISM  Ficopomatus enigmaticus
            Eukaryota; Metazoa; Spiralia; Lophotrochozoa; Annelida; Polychaeta;
            Sedentaria; Canalipalpata; Sabellida; Serpulidae; Ficopomatus.
REFERENCE   1
  AUTHORS   Kobayashi,G., Itoh,H. and Nakajima,N.
  TITLE     First report of the mitogenome of the invasive reef-building
            polychaete Ficopomatus enigmaticus (Annelida: Serpulidae) and a
            cryptic lineage from the Japanese Archipelago
  JOURNAL   Mol Biol Rep 50 (9), 7183-7196 (2023)
  PUBMED    37407804
  REMARK    DOI:10.1007/s11033-023-08647-3
REFERENCE   2  (bases 1 to 15853)
  AUTHORS   Kobayashi,G. and Itoh,H.
  TITLE     Direct Submission
  JOURNAL   Submitted (26-FEB-2023) Contact:Genki Kobayashi Ishinomaki Senshu
            University, Research Center for Creative Partnerships; 1 Shinmito,
            Minamisakai, Ishinomaki, Miyagi 986-8580, Japan
COMMENT     ##Genome-Assembly-Data-START##                                     
            Assembly Method       :: GetOrganelle v. 1.7.1a                    
            Sequencing Technology :: Illumina MiSeq                            
            ##Genome-Assembly-Data-END##
FEATURES             Location/Qualifiers
     source          1..15853
                     /organism="Ficopomatus enigmaticus"
                     /organelle="mitochondrion"
                     /mol_type="genomic DNA"
                     /isolate="GK1866"
                     /db_xref="taxon:283780"
                     /geo_loc_name="Japan:Tokyo, Tama River"
                     /collection_date="2021-06-26"
     gene            1..1521
                     /gene="cox1"
     CDS             1..1521
                     /gene="cox1"
                     /codon_start=1
                     /transl_table=5
                     /product="cytochrome c oxidase subunit I"
                     /protein_id="BDX99462.1"
                     /translation="MGTQYFMLGAWSGVCGFSYSMLIRLNNSAPGGGLISPEKYLSVI
                     TTHAILMIFFFVMPVFIGGFGNWLVPMMIGCPDMALPRINAFSLWALYPALVLLTSGG
                     RLEGGVGTGWTLYPPLSSIDYHGSPGVDLAIFSLHLAGASSIMGSINFLVTMLNMYLT
                     STRLENLPIFCWAMIITTFLLLVSVPVLAGGLTMLLTDRHFSTTFFDPLGGGDPVLFM
                     HLFWFFGHPEVYILILPAFGLVTHVLTGLSGKKEPFGYMGMVYAMLSIGLLGFLVWAH
                     HMFVSGLDIDTRAYFSLATMSIAIPTGVKVFSWIATIYGSGLKKWDPAFMWCLGFIIL
                     FTAGGCTGIILASASVDILLHDTYFVTGHFHYVLSMGAVFGIFAGLHYYFHVFTGVAL
                     HQQWSRSHFWVVLVGVHLIFTPMHPNGLAGMPRRYCDYPDVFRSNNFVSTYGTMMIFM
                     SVIYWFWLVWESLSSARPVLAHSGLDSMAMKFTSFPPCIHTHVVATPKVVVLLPTS"
     gene            1524..1591
                     /gene="trnG"
     tRNA            1524..1591
                     /product="tRNA-Gly"
     gene            1671..2579
                     /gene="nad1"
     CDS             1671..2579
                     /gene="nad1"
                     /codon_start=1
                     /transl_table=5
                     /product="NADH dehydrogenase subunit 1"
                     /protein_id="BDX99463.1"
                     /translation="MPFFLSVDYIFFIVVLVLVVVGVAYSTLLERKILGTIQHRKGPK
                     TSFLGMAQPLADALKLLSKEFILPYRSNGLVFIFVPCLGLVLSLVLWVVVPGSTYFTF
                     FSVIIYLAISSFHVYSPILAGWSSNSIYSLLGSVRSIAQTISYEIPFFCLVFGLCLVK
                     GSYSLSVYGFSSFFFVFLLIFFFWVLIGVVELHRAPFDLSEAESELVSGYNTDYSSFG
                     FVLLFLSEYMNILFFGQLSGHFWFSEGWLLPLIFGITVSGLVLFFRAVYPRVKYNDLM
                     EFCWKGFLPLIFGWVVTLFFCCFLYF"
     gene            2608..2669
                     /gene="trnV"
     tRNA            2608..2669
                     /product="tRNA-Val"
     gene            2702..4228
                     /gene="nad5"
     CDS             2702..4228
                     /gene="nad5"
                     /codon_start=1
                     /transl_table=5
                     /product="NADH dehydrogenase subunit 5"
                     /protein_id="BDX99464.1"
                     /translation="MSFFFAVFLFLTLAVFSSAEAALFGLLISDYPGQNLGLYLNLDS
                     GSMVFGAVVFLVVSQVYVYSSGYMFKDAYSYFFWGPLSAFIFSMALLIFSGDICSMFI
                     AWDGLGLSSFLLVSYYSKVYSSGCGLITILMNRFGDAFFILGLSGFLLGMNDFVFFEG
                     AGCLFFFFCAFSKSAQFPLFSWLPSAMAAPTPISSLVHSSTLVTAGVYMMMRLEISLG
                     DYFFYLTPIVVFTYIVSCLDALVSEDLKRIIAMSTLSNLSLMFLSLFLGYWSVCLFHL
                     CSHAMFKSLAFLCAGNFIMGTNHSQDFSVMSSMSSVSLICIMVSLLSLLGFPMTSGFF
                     SKDLILDFVGLAGGSGLGMTSSVFVGLIGAGYTWNIFFSVSSYESEKVVFDMNKEALM
                     VMPLLVLSLSSLFLGPIFSKYLYPYSSLAISGGVDYLFFMSILCGLFFIDYFSKVYDT
                     VFGCSLLFVDDCCDSVTETACMVSIKTLENMEFGWFEYGGVMKLVEYGGVKKLKILEW"
     gene            4249..4319
                     /gene="trnR"
     tRNA            4249..4319
                     /product="tRNA-Arg"
     gene            4561..5166
                     /gene="atp6"
     CDS             4561..5166
                     /gene="atp6"
                     /codon_start=1
                     /transl_table=5
                     /product="ATPase F0 subunit 6"
                     /protein_id="BDX99465.1"
                     /translation="MGQIFCNKLFEGERKIFSGGFGCLFTMLLMSLVSLTIMEIAPYT
                     ILFKPSMFWLLLISVSVCSTFVISSFVNSPSVFMCSYIVPEQPFFLYLFLIPIEVFSS
                     MLRPLTVALRMALNLTAGVILIKFAWCAGLSFLESTYTGLEEVFVFSSVLHFAVYVFI
                     ASLCLFAFCYIAVFEFLAMILHVFIYCMMIRVYELGHGEKL"
     gene            5199..5263
                     /gene="trnY"
     tRNA            5199..5263
                     /product="tRNA-Tyr"
     gene            5282..5350
                     /gene="trnQ"
     tRNA            5282..5350
                     /product="tRNA-Gln"
     gene            5371..5447
                     /gene="trnM"
     tRNA            5371..5447
                     /product="tRNA-Met"
     gene            5462..6611
                     /gene="cytb"
     CDS             5462..6611
                     /gene="cytb"
                     /note="TAA stop codon is completed by the addition of 3'
                     Aresidues to the mRNA"
                     /codon_start=1
                     /transl_except="(pos:6611,aa:TERM)"
                     /transl_table=5
                     /product="cytochrome b"
                     /protein_id="BDX99466.1"
                     /translation="MIKSYSNKVSALNLPCALNLSNFWSIGSILGGLIAGQIVTGFFL
                     SMSYSPSLESFSKMAHIHHDVNFGWALRSFHANGASMVMLAMYAHIGRGMYFSSYLSL
                     MGVWVSGMVMGVLLMGISFLGYVLPWGQMSYWGATVITNLISVLPFGSILVEFIWGGY
                     SVGEATLNRFFSLHFLLPFSVLPLLGIHFFFLHSLGSSNPLGVESDVECVAFHPSLTL
                     SDFLGISVTAFFFSVIVFLYPFYLSDAANFEEANPLSTPPHIKPEWYFLPFYAILRSI
                     PHKTLGVVAMVLSVLVVFIHPLICWMNHKYAGLNNFLFREFLFWGFVMNFFILGWIGS
                     RPVEQPYIIIGQAHTVLYFLYFFLDYFSGSKQPSCNSKPKNKKVYMYEW"
     gene            6933..7001
                     /gene="trnN"
     tRNA            6933..7001
                     /product="tRNA-Asn"
     gene            7008..7080
                     /gene="trnT"
     tRNA            7008..7080
                     /product="tRNA-Thr"
     gene            7100..7175
                     /gene="trnS"
     tRNA            7100..7175
                     /product="tRNA-Ser"
     gene            7184..7684
                     /gene="nad6"
     CDS             7184..7684
                     /gene="nad6"
                     /codon_start=1
                     /transl_table=5
                     /product="NADH dehydrogenase subunit 6"
                     /protein_id="BDX99467.1"
                     /translation="MGFFSSFSLDMVVPALYFLLLGLSSPGELGSFTLGLCLFLSFLV
                     GSMKFFWYGVLVWLTYISALLVLFLFFVSLTPKSEFSLASPQKVIFSAVFLVSVFIWT
                     GFWEGCIFGGNSSSSMSMGHNFSFIWLGSLSCLCLSLAGLLLFCMVSVSKIVGRGFGS
                     IRHYYY"
     gene            7677..7952
                     /gene="nad4l"
     CDS             7677..7952
                     /gene="nad4l"
                     /codon_start=1
                     /transl_table=5
                     /product="NADH dehydrogenase subunit 4l"
                     /protein_id="BDX99468.1"
                     /translation="MTNLNLLIISMAAVLFVCLTMWYHLLSCLILLELGVLLCVWSAL
                     YMDGLTSHLILIVLVLGVIESCYGLSLLVYSGRFATSGQENSNSSFF"
     gene            8047..8114
                     /gene="trnA"
     tRNA            8047..8114
                     /product="tRNA-Ala"
     gene            8129..9439
                     /gene="nad4"
     CDS             8129..9439
                     /gene="nad4"
                     /codon_start=1
                     /transl_table=5
                     /product="NADH dehydrogenase subunit 4"
                     /protein_id="BDX99469.1"
                     /translation="MLVLALFFSIICLFPFFSETTFVVLAFFFLFLVLFVSGGASLSE
                     YMLEWGYGNGLILLSLWLGAGSLLLALPKSMKKAYLMSILLIVLSVAICFSSSSIFFF
                     FLFFELTFFPVGLMIIIWGYNRERMSSLVYMLFFSLIGSSLHLFSLMYFFFSTGGASF
                     DHALSPMFSNEVESLLWFYFFFFLFLIKSPLFLCHMWLTKAHVEAPTSASMLLAGLLL
                     KLGSYGMMVYSLVVSPSSFVVFGFQVLGLWGSILGCMLCYRSQNLKLMIALSSVCHMS
                     ISVSFFFCYSELTYDLMLMNSVSHGLCASGLFCWCGGQYGRSSTQNPTLLQGGRLLDK
                     ETSMLVLLLLALNCGIPPFLSFWVELMGFVSLFLKWSGLWVFLVGLSLLSLMFSCIIG
                     FNFFFSTVNEGALWGGGWSKMESAGLWLHLIPSVLLFFFSCLLF"
     gene            9458..9527
                     /gene="trnI"
     tRNA            9458..9527
                     /product="tRNA-Ile"
     gene            9546..10520
                     /gene="nad2"
     CDS             9546..10520
                     /gene="nad2"
                     /codon_start=1
                     /transl_table=5
                     /product="NADH dehydrogenase subunit 2"
                     /protein_id="BDX99470.1"
                     /translation="MVFFYPTCISILGLCSFMSFLSESVITLWLLMEVASFIYILSLY
                     LGGGSRDCHNVVKLFLPMAYSGVVVIFFLIVSQVQPQEESSQLAVKLFLLGAMAFKFG
                     VFPMNFWIGGFVKKTSDLEFFIFSSLFKIPGIIFFSKVLFSSEFIFFLAVLSLITVAL
                     GYTHKSVKSLLAYLSTNTTVWFVIICYYNKGLFLGFFLAYSGAIFFIFFSDSVFLKGT
                     SLALLAGLPLGPYFFLKLSLISSVSFLSWLFYFFLLSGVGLSIGLYVKIFSALCVVPT
                     EYYSKHFLVSTSKSWLLFFLVVLSSVLIVLMSVFFCFYSMKKFVKFSS"
     gene            10480..10551
                     /gene="trnE"
     tRNA            10480..10551
                     /product="tRNA-Glu"
     gene            10570..10642
                     /gene="trnC"
     tRNA            10570..10642
                     /product="tRNA-Cys"
     gene            10676..11020
                     /gene="nad3"
     CDS             10676..11020
                     /gene="nad3"
                     /codon_start=1
                     /transl_table=5
                     /product="NADH dehydrogenase subunit 3"
                     /protein_id="BDX99471.1"
                     /translation="MVLSVLISLMFVALGWSLAYSPKEVDLEKSSPYECGFSCFQSSR
                     SPFSIYFFLLAILFVVFDIELVILLPYCFLSFCCLFSFYSSVQLVLFLLVLYLGLIYE
                     WREGCLEWGGGH"
     gene            11251..11335
                     /gene="trnD"
     tRNA            11251..11335
                     /product="tRNA-Asp"
     gene            11366..11464
                     /gene="atp8"
     CDS             11366..11464
                     /gene="atp8"
                     /translation="MPMTMKFFFWVLSFLVLSFFSEFWWSSEYSYF"
     gene            11485..11555
                     /gene="trnP"
     tRNA            11485..11555
                     /product="tRNA-Pro"
     gene            11575..11646
                     /gene="trnH"
     tRNA            11575..11646
                     /product="tRNA-His"
     gene            11671..12764
                     /gene="rrnL"
     rRNA            11671..12764
                     /product="16S ribosomal RNA"
     gene            12792..12865
                     /gene="trnM"
     tRNA            12792..12865
                     /product="tRNA-Met"
     gene            12880..12947
                     /gene="trnK"
     tRNA            12880..12947
                     /product="tRNA-Lys"
     gene            12968..13035
                     /gene="trnL"
     tRNA            12968..13035
                     /product="tRNA-Leu"
     gene            13043..13110
                     /gene="trnF"
     tRNA            13043..13110
                     /product="tRNA-Phe"
     gene            13137..13988
                     /gene="rrnS"
     rRNA            13137..13988
                     /product="12S ribosomal RNA"
     gene            13989..14057
                     /gene="trnW"
     tRNA            13989..14057
                     /product="tRNA-Trp"
     gene            14069..14761
                     /gene="cox2"
     CDS             14069..14761
                     /gene="cox2"
                     /codon_start=1
                     /transl_table=5
                     /product="cytochrome c oxidase subunit II"
                     /protein_id="BDX99472.1"
                     /translation="MAVKSGDFMGPVFNEITFLSWGLFMMFSLIMVSVMTVVLVSLFI
                     SLSNSCFRPSLLDNPELEKRWTLIPLVLVSILACPSLLLLYDQNNPILKTSFVVKITG
                     HQWYWEYDYPTGFDMDGVVGESSSFGPGSFDSFPLAEEGLIPGEVRWSSTDKRLVIPS
                     LEPVKLVGSSDDVIHNFNVKPLGISSDCVPGRLNQMLVYSNVSGVASGLCSELCGVGH
                     SHMPCEVEMVVW"
     gene            14757..14822
                     /gene="trnL"
     tRNA            14757..14822
                     /product="tRNA-Leu"
     gene            14834..15643
                     /gene="cox3"
     CDS             14834..15643
                     /gene="cox3"
                     /codon_start=1
                     /transl_table=5
                     /product="cytochrome c oxidase subunit III"
                     /protein_id="BDX99473.1"
                     /translation="MSNNNMLLLSPWARLSPSPWPMLISYGFGFIFLKMTLWFWGANF
                     YPLLLSVLFVLMVSVFWVRDLIREGMLKGMFTSRVNNGLKWAVWMFILSEAMFFSSFF
                     WAYGHSSLAPSIEFGISWPPLGIHPIHPAALPLFNLGVLVWSSCTLNYSTGLLRVGEL
                     KSATIWMGATIFLGFCFVFAQLVEYKTARFSLADGVFGSTFFLLTGFHGFHVMAGMSV
                     LIFNLWRLVEGHYHTGVNLCWMGGVWYWHFVDLIWIGIWFWIYSWGGWGSY"
     gene            15691..15757
                     /gene="trnS"
     tRNA            15691..15757
                     /product="tRNA-Ser"
ORIGIN      
        1 attgggaccc aatattttat gttgggggct tggtcggggg tttgtgggtt ttcctatagg
       61 atgctgatcc gtttaaacaa tagtgctcct gggggcggac tcattagccc tgaaaagtat
      121 cttagggtaa ttaccacaca cgctatttta ataatttttt tttttgttat acctgtcttt
      181 attgggggat ttggcaattg gttggttcct atgataattg ggtgtccgga catggcttta
      241 ccccgaatca atgcttttag cttatgggcc ctttatcctg ctttagttct tttaactagg
      301 ggcgggcgac ttgagggggg ggtagggaca gggtgaacac tctaccctcc cttatcctca
      361 attgactatc atggcaggcc tggagtagac ttagctattt ttaggctcca cttagcaggc
      421 gctaggagca tcatagggtc tattaacttt ttggttacta tgctgaatat gtatttaacc
      481 tctactcgtt tagagaattt acctattttt tgttgggcaa taattattac taccttccta
      541 ctacttgtca gggtcccggt actagcagga ggcttaacca tacttttaac ggatcgtcat
      601 ttttctacta ccttttttga tccattaggg ggaggagacc cagttctttt tatacacctg
      661 ttttggtttt ttggtcaccc agaggtgtat attttgattc tacccgcttt tggtctggtc
      721 acccatgtac taacggggtt gtctgggaaa aaagagcctt ttggctatat ggggatagtt
      781 tacgctatgt taagaattgg tctcttggga tttttagtat gggcgcacca catatttgtt
      841 agtggcctag atattgatac tcgggcttat ttttctctgg ccactatatc aattgctatc
      901 cccactggag taaaagtttt taggtgaatt gccacaattt atggctctgg cctaaaaaag
      961 tgggaccctg cctttatgtg atgtttaggg tttattattc tttttacagc tggagggtgc
     1021 actggtatta ttttggccag tgcgtctgtt gatatcctac tccatgacac ctattttgtt
     1081 actggacact tccattatgt tttatctatg ggggcagtat ttggcatttt tgccggcctt
     1141 cattactatt tccacgtatt tacaggggtg gccctccacc aacaatggtc ccggagccac
     1201 ttttgggtgg ttttggtggg ggtacactta atttttaccc ctatacaccc aaatggctta
     1261 gcagggatgc cacgtcgata ctgtgattac ccagatgtgt ttcgttcgaa taattttgtc
     1321 tccacctatg ggactataat aatcttcatg tctgttattt actggttttg gttggtttga
     1381 gagtctttaa gttctgctcg gccggtttta gcgcactctg gtttagacag aatagcaata
     1441 aagtttacga gcttccctcc ttgtatccac acccatgttg ttgctactcc taaggttgtt
     1501 gttttgttac ctacctctta gattatcaat tagtataaaa aaagtatgcc tctcttccaa
     1561 agaggcggta aaactgtgtt tttattgata aaaaaatttt atcataccac tacatgatac
     1621 tcccctttaa aaagtttttt ttaaaaatgg tcttgggggg aacagttttt atgccttttt
     1681 ttttatcagt agactatatt ttctttattg ttgttttagt gctagttgta gtcggggtgg
     1741 cttacaggac ccttcttgag cgaaaaatct taggaacgat tcagcatcga aagggcccaa
     1801 agacctcctt tttaggaatg gcccagcctt tagctgatgc gttaaaactt ctatcaaaag
     1861 agtttattct gccttatcgg aggaacgggc tagtttttat ctttgtgcct tgcttgggct
     1921 tagttctttc tttagttcta tgagtagtag tgcccggctc cacctatttt accttctttt
     1981 ctgttattat ctatttggcg atcagttctt ttcatgtcta tagtccgatt ttggcaggct
     2041 gaagatctaa ttcaatttat tctttattag gctctgttcg gaggattgct caaactatct
     2101 cttatgagat cccatttttc tgtttggttt ttgggctttg cttagtgaag ggctcttact
     2161 cattaagcgt atatggattt tctagttttt tttttgtgtt cttattgatt tttttttttt
     2221 gggtccttat tggggttgta gagttacacc gggccccttt tgatttaaga gaggctgaaa
     2281 gggagctagt ctcaggttat aacacagact acagatcctt tggctttgtt ttgttgtttt
     2341 tgtctgaata tataaatatt ttattttttg gccaactgag ggggcatttt tgattttcgg
     2401 aggggtgact actcccttta atttttggga ttacagtcag aggcctagtt ttattttttc
     2461 gagctgtcta tcctcgtgta aagtataacg atctaataga gttttgttga aaggggttcc
     2521 ttcctttaat ttttggttgg gtggttaccc tttttttttg ttgctttctt tatttttaaa
     2581 ctaaaaaaaa agagaaaaaa agggcttagt agtttaaata agaatttttc ttttacactg
     2641 aaagagtagg taaagctttt actacctctg ggcttttttc aaaaaaaatt tgttgatgcg
     2701 tatttctttt ttttttgcgg tattcctttt tcttacgttg gcagttttta gaagggctga
     2761 ggcggcctta ttcgggttgc taattagaga ctatccgggg caaaatttag gcctatatct
     2821 gaacttagat agagggagaa tagtttttgg ggcggttgtt tttttagttg tcaggcaggt
     2881 atatgtttat agctcaggat atatatttaa agatgcttat agatactttt tttgagggcc
     2941 cctgtctgct tttattttta gaatggcctt gcttatcttt tcaggggaca tttgtaggat
     3001 gtttatcgct tgggatggtt tagggttaag ctcctttctt ttagtctctt actactcaaa
     3061 agtatatagg tcgggctgtg gccttatcac tattctgatg aatcgttttg gagatgcctt
     3121 ttttatttta ggcttatctg ggtttttgtt gggaataaac gattttgttt tttttgaggg
     3181 ggcagggtgc ttattttttt tcttttgtgc ttttagaaag agggcccaat ttcccttgtt
     3241 ttcttgactt ccttctgcga tagcagcacc aaccccaatt tcctctttag tccactcgtc
     3301 taccttggta actgcaggtg tgtacataat aatacggcta gaaatcagcc tgggggacta
     3361 ttttttttat cttaccccca ttgtagtttt tacatatatt gtctcttgtt tagatgcctt
     3421 ggtcagagag gacctaaagc gtattattgc gatatctact ttaagcaacc tctctttaat
     3481 gtttcttagg ctgtttttag ggtactggag ggtctgttta tttcatttat gtaggcatgc
     3541 tatatttaag tctttagcat ttctatgtgc aggcaacttc attatgggaa caaaccactc
     3601 tcaagatttt agagtgataa gctcaatgag tagggttagg ctcatctgta ttatggtgtc
     3661 cctactatcc ctactagggt tccccatgac ctctggtttt ttctctaagg acttgatttt
     3721 ggactttgtt gggctagcag ggggaagggg tctaggtata acatcttccg tatttgttgg
     3781 gctaattgga gccgggtaca cctgaaatat tttttttaga gttagctctt atgagtctga
     3841 aaaagtagtc tttgacataa acaaggaagc gctcatggtt atgcctttac ttgtattatc
     3901 tttgtctagg ctgtttttag gccctatctt ttctaagtat ttataccctt attccaggtt
     3961 agctatttca gggggagtag actacttatt ctttatgtct attctttgtg gtttattttt
     4021 tattgattat tttaggaagg tttatgacac agtgtttggc tgctctctgt tatttgttga
     4081 tgattgttgt gacagagtca cagagacggc ctgtatagta agaattaaga cgctagaaaa
     4141 tatggagttt ggttgatttg aatatggtgg agtaataaaa cttgttgaat atggtggagt
     4201 aaaaaaacta aaaattttag agtgataagc tctctaataa gcatttatgg atatttagtc
     4261 ccaggggggc acttagattt cggctttaag catgtaaggt tcaattcctt agatatctaa
     4321 aaaaattctc tcacgagaca caacatgaaa attagaatat taactttaag acctattgtt
     4381 cttccagggt accagttttt atgcttttat gatattaggg ggccttggtc ttgtggcggt
     4441 ttatttaggt ttctcaatac ctcttgccca aagattatac tttttttctt ttttttttat
     4501 ggagtgctaa ggtttttggg atgaggcctt tatggccccc agcggttttt ggagtatctt
     4561 atggggcaaa ttttttgtaa taagctgttt gaaggggaac gaaagatctt ttcagggggg
     4621 tttggttgcc tttttactat attactaata aggctggtca gcctcaccat tatagaaatt
     4681 gccccttata ctattctttt taaaccctct atgttttgac tccttttgat tagagtctct
     4741 gtatgctcta cttttgttat ctcaaggttt gttaacaggc cttcggtttt tatgtgtagt
     4801 tatattgtcc cggagcagcc tttttttctt tacctatttt taatccctat cgaggttttt
     4861 aggtctatat tgcgccccct aacggtagcc ttacggatgg ccctgaattt gacggccggt
     4921 gttattttga ttaagtttgc ttgatgcgca ggcctatcct ttctagagtc tacctataca
     4981 gggttagagg aggtttttgt ttttaggtct gtgcttcatt ttgctgtcta tgtttttatc
     5041 gctagcctct gcctatttgc tttttgctat attgccgttt ttgagttttt ggcaataatt
     5101 ctccatgtct ttatttattg tataataatt cgagtttatg agttagggca tggggagaag
     5161 ctctagatag aagaagaaaa aagtgtaaac cttcttacgg gggtgtggct gaggaaaagg
     5221 cagtgggctg taaaccttct tacgggggtg ttctctaccc cccactctca aaaaaaggca
     5281 gtggtccata gtttaaatta aaagaacaat tttttttgaa gaaagaggag gggcaatggc
     5341 cctggaccac cccccaattc cttattttag ggcaagtata ggttaaaaaa agaccacggg
     5401 gctcatgacc ctgcagtgat tttaggtgtt ttccggatct gctgcctttt ggtaaaaaaa
     5461 aatgattaaa agctatagaa ataaggtctc ggctctaaac ttgccttgtg ccttaaactt
     5521 aaggaacttt tgaagaattg ggaggatttt aggaggatta attgctggtc aaattgtaac
     5581 aggatttttt ttatcgatat cttattctcc cagtcttgag tcattctcta aaatggccca
     5641 tattcaccat gatgtaaatt ttggttgggc ccttcgaagc tttcacgcta atggggccag
     5701 gatggttatg ttagcaatat acgcccatat tgggcgtggc atatacttct catcctattt
     5761 gagcttgata ggtgtctgag taagaggaat agttataggt gttttgctaa tgggaattag
     5821 atttttaggt tatgtgctgc catgaggaca gataaggtat tggggagcca ctgttatcac
     5881 caacttaatt agggttcttc cttttggttc cattttagtg gagtttattt gggggggcta
     5941 ctctgtagga gaggccactt taaaccgatt tttttcgtta cacttccttt taccttttag
     6001 ggtgttgccc ctattaggaa ttcacttttt ttttttacac agtttgggct cttctaatcc
     6061 cttgggggta gaaagtgatg tagagtgtgt agcttttcat ccaaggctta cacttagaga
     6121 ctttttagga attagggtca ctgctttttt ttttagcgtt attgtgttcc tttatccttt
     6181 ttatttgagg gatgctgcta attttgaaga ggccaaccct ttaagaacac cccctcatat
     6241 taagcccgaa tggtactttt taccattcta tgctattctt cggtctatcc cccataaaac
     6301 tttgggggtg gttgctatag tcttatcagt cttagttgtt tttattcacc ctcttatttg
     6361 ctggataaac cataagtatg ctggcctaaa taattttctt ttccgtgagt ttttattttg
     6421 agggtttgta ataaactttt ttattttagg gtgaattgga aggcgtccag ttgagcagcc
     6481 ttacattatt attgggcagg cccacactgt gctttatttt ttatattttt ttttagacta
     6541 cttctcagga agaaagcagc cgtcttgtaa tagtaaacct aaaaataaaa aagtttacat
     6601 atacgaatgg tgaactccaa atttggaacg attatgttct cttactattt atgtatttat
     6661 tgctttcttg ggggtgtatt tatatatgaa tggtgcagtg gtgagtgcta gagggggtag
     6721 aggggatccg ggcgctactg cacaagagat agagaaagca atagagaaag cagcagagaa
     6781 agtccaagag gagttgaata caggtttttt ggagagcgag aaagatcgga ttgctcggga
     6841 agctcaggaa aaggccaaag cggccttaga tgagcttatg aagcaagaag cagcaaaaaa
     6901 aaaaaaataa aaaacttttt tttctagaat ataaaaagga aaccaattca atggtccttg
     6961 actgttaatc aagtgtgagt aaaaaaagat tacccttttt aaaaaagggg aagatagttt
     7021 aaaaataaaa cgcaaagctt gtaactttga gatagtggtt taaaaaactt tttcttttct
     7081 agaatataat ataaaaagga acctattggg aatttgcggt tttcccatca agatttgaaa
     7141 tcttggtttt aagggttcga atcccttata ggtttggttt ttgatgggct ttttttcttc
     7201 tttttctttg gatatggtgg tcccagcttt atattttctt cttcttggtt taagaagacc
     7261 gggagagcta ggaaggttca ccctagggct gtgccttttt ttgtctttct tggtgggatc
     7321 tatgaaattt ttttggtatg gggtcttagt ctgactaacc tatattagag ctttattggt
     7381 gcttttttta ttttttgtct ccttaacccc caagtctgag tttaggctag ctaggccaca
     7441 aaaagtgatt tttagggcgg tttttttggt tagggttttt atttggacgg ggttttggga
     7501 aggctgcatt tttggaggaa atagcagtag gagaatgtcg ataggccata atttcaggtt
     7561 tatttgactg gggagtttga gctgtttgtg cctatcattg gctggactac tcttattttg
     7621 catagtttct gttagaaaaa ttgttggacg gggttttggg agaattcgtc actactatta
     7681 ctaaccttaa cctccttatt atcagcatag cagcagttct ttttgtgtgc ttaacaatat
     7741 gatatcactt acttaggtgc ctaatcttac tagagttagg agtattgctt tgtgtatgga
     7801 gagctctata tatagatggc ctaacaagcc accttattct aattgttttg gttttagggg
     7861 ttattgagtc ttgttacggc ctttccttat tagtatatag ggggcggttt gcaacaaggg
     7921 gccaagaaaa ttcaaattcc tccttttttt aggaaatttg gggcaggtat ccggttccgt
     7981 tggcggcgaa cgcttagatg aacaaagatc taaagaagta aggttcaatt ccttagatac
     8041 ctcttttcca gagtagtata ttacagaagt acacaaggtt tgcactcttg gggagaaaaa
     8101 ttttttctct ggtttttaat ttaataatat gttggtgtta gcgctttttt ttagtattat
     8161 ttgcctattt ccttttttta gggagaccac atttgttgtg ttagcctttt ttttcctttt
     8221 tttagtatta tttgtttctg ggggtgctag actaagggag tatatgctag aatggggata
     8281 cgggaacggt ttaattcttc tttccttatg attaggtgcg gggtctcttt tattggcttt
     8341 accgaagagc ataaagaagg cttatctaat aaggattttg ttaattgttc tttctgtcgc
     8401 tatctgtttt agttcaagta gcattttttt tttttttctt ttttttgaac taaccttttt
     8461 tccggttggg ctaataatta ttatttgggg gtacaatcgg gagcgtatgt cctctttagt
     8521 gtatatactt tttttctctc tgattggctc tagccttcat ttattttctt taatatactt
     8581 ttttttttct acaggcgggg ccaggtttga ccatgcacta tctccaatat tctctaatga
     8641 agttgaaagc ttactttgat tttatttttt ttttttccta ttcttaatta aaagtcccct
     8701 ttttctttgc cacatatggc taacaaaggc ccacgttgag gcccccacaa gggcctctat
     8761 gctattggca ggcctattat taaagctagg ttcttatgga ataatagtgt atagtcttgt
     8821 agtttccccc tcttcttttg tagtatttgg tttccaggtg ttagggctat gaggctctat
     8881 tttaggctgc atattatgct atcggtctca aaacttgaag ctcataattg ctctatcttc
     8941 tgtttgccat ataaggatta gtgttaggtt ctttttctgc tatagggagc tgacatatga
     9001 tcttatactt ataaactcag tatcccatgg cctatgtgcg tcaggtttgt tttgctgatg
     9061 tgggggacaa tatgggcgaa gctctaccca aaaccccacc ctactgcaag ggggtcgttt
     9121 actggataaa gaaacctcca tactggtatt actactactg gctttaaatt gcggaatccc
     9181 cccctttctt tctttttgag tagaacttat agggtttgtt tctttatttc taaaatggag
     9241 agggttatga gtctttttag taggtttaag gctgctaagc ctaatattta gctgcattat
     9301 tggctttaat ttttttttct ctactgtaaa tgagggggca ctatgggggg ggggctgatc
     9361 taaaatggag agggcagggc tatgactaca tttgattcct tctgtgttgt tgtttttttt
     9421 ttcatgtctg cttttttaaa aaagaaaaaa aagagagagc aaagtgcctg aaaaaaagga
     9481 tatttttgat gtagataaac atgtgtgcaa aaaacacacc tttgccttct ttaaaagaga
     9541 attttatggt gttcttctac ccaacttgta ttagaatttt agggctatgc tcatttatat
     9601 cctttctttc tgaaagggtg attactcttt gactcctaat agaggtagct agatttatct
     9661 atatcttgtc cctatactta ggaggggggt cccgagactg ccataatgtg gtgaagctat
     9721 ttttacctat agcctattcg ggagttgttg ttattttctt ccttattgtt tctcaagttc
     9781 aaccacaaga ggagaggagg caattagctg taaagctatt tcttttagga gcaatggctt
     9841 ttaaatttgg tgtatttcca ataaactttt gaattggtgg ttttgttaaa aagacaagag
     9901 accttgagtt ctttatcttt tctagtcttt ttaaaatccc gggaattatt tttttttcta
     9961 aagttttatt tagctctgag tttatttttt tcttagcagt gctctctttg attacggtgg
    10021 ctttgggcta cacccacaag agtgtaaaat ccctcttagc ttatttgtct actaatacaa
    10081 ctgtatggtt tgtaattatt tgctactaca ataagggcct gtttcttggg tttttcttag
    10141 cttatagggg agctattttt tttatttttt tttcggacag ggtttttttg aagggaacct
    10201 ctctagccct tttagctggt ttgcctttag ggccttattt ttttttgaag ctatctttaa
    10261 ttagaagggt aagtttttta agttgactgt tttatttttt tttattgagg ggggttggac
    10321 tatcaattgg tctttacgtt aagattttta gagccttgtg tgtggtccct actgaatact
    10381 attcaaagca ttttttagta agaaccagaa agtcctgact actatttttt ttagtagtat
    10441 taaggagggt cttaattgtg cttataaggg tttttttctg tttctataga ataaagaagt
    10501 tcgttaagtt ttcatcttaa aagcgttagg tgtccctcct tactagaaat aggagaaaaa
    10561 actcgttttt gctcggtagt tgaagaacaa acaccttact gcagataagg gggtgggggt
    10621 tgttaaaagc ctccctgggc atatggcaac aaatttttaa taaaaaatta acttgatggt
    10681 tttaagggtt ttaatttctc tcatatttgt agcgttaggt tgaagtttag cttacaggcc
    10741 taaagaagtg gacctagaaa aaagaaggcc ttatgagtgt ggattttctt gctttcaaag
    10801 atctcgaagg cccttctcta tttatttctt tttgctggcc attttatttg ttgtctttga
    10861 tattgaactc gtaattttat taccttattg ttttctctct ttttgctgtc ttttttcttt
    10921 ctattcgagg gtgcagctgg ttttatttct actagttcta tacttaggcc ttatttacga
    10981 atggcgagag gggtgtttag agtgaggcgg agggcattaa aggggacccc ccttcaaaaa
    11041 aaatgaatac aacagttaaa aaaatgaaaa gggggaagga aggattagat atatagtaag
    11101 gtatccccct aggggggata acctacaccc ttttaaaagg gtgtaggtta tcccttttgt
    11161 tttatttaaa tttaaacccc cctttagcat aataaataga agaaagggaa gtatttaaat
    11221 aaaacaaaaa taagaaagga ttagatgggg gggggtatag aatatataaa tataagaaga
    11281 agttcgtttc cttgtcaggg aaaaggtgtt ttgttaagaa ctacgactac ctccttatta
    11341 taaaaataaa aaaatggctt ttttaatacc tataactata aaattttttt tctgagttct
    11401 tagcttttta gtattatcct ttttttctga gttttggtgg tctagggagt actcttattt
    11461 ttaaagttaa ttataaaact aatacagagg agtagtctaa agaggatact tagtttggaa
    11521 ctaagaggtg ctttaaagta aaaaagtctg tctgagcttt gtaaaagaaa agagagaggt
    11581 ttagtttaag attaaaaata tttaagtgtg gattaaagga ttaggacacc gtctcctaaa
    11641 cctctccttt ttaaaaaaac tttatttaaa aatatttatt aaaagaaaat tctgttgtac
    11701 cttgtggata aggaccctac aataaaaagg taaaaagcat aatcccgaat tgaagagagc
    11761 tagacccccc acactttatc atttcatttt gctgagggcc aaatttttgt ttgagttgtt
    11821 gcataactta ataaaaaagg ggttttagga gtgacaggct aatcgttctt agaggataac
    11881 tggagaaaaa aaatcttcaa tttagggtaa tccttaaatt tttcttttac ttttcctttc
    11941 aaaaaatttt tggtaggaat gagagcttcc atctaaattc cacgtcgtca tagacagaga
    12001 aaaaattaat ttttaaagaa ggtataaata aaaaatttta ctttaaaaaa actttggttt
    12061 tatttataaa tgttgggatt agtataataa aaaattttta taacataaaa gaataaaaaa
    12121 tttttttatg aactcggcaa caataaagct aggactgttt attaaaaaca tagtaggctg
    12181 gtttcaaagg aaaagcctgt ggagcctgcc cggtgttttt aaataaaaat aaacggcggc
    12241 cttagcgtgc gggtccgaag gtagcgtagt aaatcgctct tttaattgaa ggcaagtatg
    12301 aagggttttt catagtttga ctttattaaa aaatttttta taaattaagg tctaggtgaa
    12361 tacgcctagg tataagtaaa agacaaaaag accctagaag ctttacttaa gtagttttac
    12421 tgggacagtt cgtgataaat attcattctt ttttaaaaaa gacctttaag ggctattaga
    12481 aactttttta aaaattttgt ttgaaaaaga ttgtcgataa agttgttaaa agttactcta
    12541 gggttaacag gccaatccag tcctagagac cttatcgaag actgggattg gtacctcgat
    12601 gttggcttta aagttactaa gaggatgaag aagcctctta aagttggtct gttcgaccat
    12661 taaattttac cttgagctga gtttagaacg tagtaataca gttcggttcc tatctttacc
    12721 gcactctttc ctttttgtac gaaaggactt aaggcccttt aaaaaaataa aaaatcttta
    12781 ataattttga acaccttata gactaaaaaa aaggttactg agctcataat tcaggggtgg
    12841 caaagttttt ttgtgcctag ggtggctttt ttcttttttt gcaagaaagc catgctttgg
    12901 cgaataactt ttaattattt caaagctcga tttttgggct cttgctgtgc gatgtgtttt
    12961 ttaaaaaaaa tcagtggcag actagtgctt tacttttaag cggtaagtat ggaaaaatat
    13021 attttccctg atttattttt ttttgggggt agtttaaaaa aaaatatttc attgaagctg
    13081 aaaagatata actattcttt gtccctcaaa aagaattaaa aaagttgatt ggaaggcttt
    13141 taagtggtca tgttgatgga tttgtataca gtggtttcaa aaaaagaata aaaagagctt
    13201 tcccccttaa aggagaaaag cttttttaaa tattttagaa aaggggggac cctcaaaaaa
    13261 atacttcttt tttgcctaaa agcaagtaac aatgaataag taaaaaacta ataaaagtta
    13321 aatttcaaag tcaacaaaaa aggccgtgta aaataaggtg ccagcactag cggttacacc
    13381 taaggccaaa atctagtttt ggtcggttaa gcttagtttt ttaaaggttg ggccaaatta
    13441 gtgaaatgat tagccccaac ctttaatcca aaaaaactct atagtcaaac taaaggcata
    13501 gacggggatt tggtaccccc ttattctttt agcttaattc taaactggat cagtatatgc
    13561 gtcaggcatg aaagtaaatt caagtggcgg cttttcatca tgatagtgga gcttggtctt
    13621 taaagtgata gtccgcatta accctacccc cctagttttt cagctactgt atggccgttt
    13681 tcagttatga caaaaatgtt atagctaaat cccccctttc ttcccctttt taaaaaaaaa
    13741 gaagaagcct tagggggatt aaatcaggtg atattgtgcc tatggagggg gagaactgag
    13801 ctacaattta aaaaattacc agaagtggca atttaaaaaa tcatggaagg aggaattatc
    13861 agtaaatctt gagttagctc ccaagattga actttacttg aaaagtgtac aaaccgcccg
    13921 ccacccgctc agtaatgagt ggtaaggcgt aacaaggtaa gtgtaggata acctgtactt
    13981 tttttaaata ctttttagta taaaaagtac atactccttc aaagagtagg gtgttttaag
    14041 tttaaagaca aaggtagaaa aaaattaaat ggcagtaaaa agaggggact ttataggtcc
    14101 tgtgtttaat gagattactt ttttgtcgtg aggacttttt atgatattta ggctaattat
    14161 ggtttcagtt atgactgtgg tactggtttc tctgtttatt tctttaagta attcctgttt
    14221 tcgccctagt cttctggata acccagaatt agaaaagcgg tggacattaa ttcccttagt
    14281 tttagtaagc attttagcct gtccttcgtt attactccta tatgaccaaa ataaccccat
    14341 tttaaaaaca aggtttgttg taaaaattac tgggcaccag tgatactggg agtatgatta
    14401 ccctacgggg tttgacatag atggtgtagt aggagagagc agcagcttcg gccctggaag
    14461 gtttgattct tttcctttgg cagaagaggg gctaattccg ggggaggttc gctggtcttc
    14521 tacggataag cgtcttgtca ttccttcttt agagccagtc aagcttgttg gaagatcaga
    14581 tgacgttatc cataatttta atgtaaagcc attagggatt tcttcggact gtgtcccagg
    14641 tcggctaaac caaatactgg tttactctaa tgtgagtggg gtagcttctg gactgtgtag
    14701 ggagctatgt ggggttgggc actcacatat gccttgtgag gttgaaatag tagtatggta
    14761 ggatggcaga tcagtgcaag agatttagga tctttatagg aaaaaaattt tttcttctac
    14821 tttttttaaa taaatgagta acaacaacat attattgcta tctccttgag ctcgtttatc
    14881 tcccaggcct tggcctatgc ttatctcata tggttttggg tttatttttc ttaagataac
    14941 tctttggttt tggggggcta acttctatcc tttactctta tctgtacttt ttgtgctcat
    15001 ggtttctgtt ttctgggtgc gagacttgat tcgtgagggg atattgaaag gcatgtttac
    15061 taggcgtgtt aacaatggtc taaaatgagc agtttgaatg tttattcttt ctgaagctat
    15121 gtttttttct tcattttttt gggcttatgg ccacagatcg ttggccccta gaattgagtt
    15181 tgggatctct tgacctcctt tagggattca ccccattcat ccggctgctc tgcctctctt
    15241 taatttaggg gttttggttt ggtcttcttg caccttaaat tactctactg ggctattgcg
    15301 cgtaggagag ttgaaaaggg ctaccatctg aatgggggcc acaatttttt tagggttttg
    15361 ttttgttttt gctcagcttg tggaatataa gactgctcgt ttttctttgg ctgatggtgt
    15421 ttttgggaga acttttttcc tattaacggg ttttcatggt ttccatgtaa tggcagggat
    15481 aagcgtcttg atttttaatc tatggcgctt agtagaaggg cactaccaca ccggtgtaaa
    15541 cctgtgttga atgggcgggg tgtggtactg gcactttgtt gatttaattt gaattggcat
    15601 ttgattttga atctacaggt ggggggggtg aggctcttat taagataccc cccaaattca
    15661 actttttttt tattttaaag gaaaagtggg aggcttttat ggtatctttt ccggacttct
    15721 aattcggttt tgggggttcg attccctcta aagctttttt taaaaaatgt taactaatat
    15781 aatagaagaa aaaacgttta aaaattttat tctgagagta aaggaggtct tgtatactac
    15841 aaatcacaag cag
//
LOCUS       MT919975               17604 bp    DNA     circular INV 28-JAN-2026
DEFINITION  Hydroides norvegica voucher 70070 mitochondrion, complete genome.
ACCESSION   MT919975
VERSION     MT919975.1
KEYWORDS    .
SOURCE      mitochondrion Hydroides norvegica
  ORGANISM  Hydroides norvegica
            Eukaryota; Metazoa; Spiralia; Lophotrochozoa; Annelida; Polychaeta;
            Sedentaria; Canalipalpata; Sabellida; Serpulidae; Hydroides.
REFERENCE   1  (bases 1 to 17604)
  AUTHORS   Sun,Y., Daffe,G., Zhang,Y., Pons,J., Qiu,J.W. and Kupriyanova,E.K.
  TITLE     Another blow to the conserved gene order in Annelida: Evidence from
            mitochondrial genomes of the calcareous tubeworm genus Hydroides
  JOURNAL   Mol Phylogenet Evol 160, 107124 (2021)
  PUBMED    33610649
  REMARK    Publication Status: Available-Online prior to print
REFERENCE   2  (bases 1 to 17604)
  AUTHORS   Sun,Y.
  TITLE     Direct Submission
  JOURNAL   Submitted (24-AUG-2020) Department of Biological, Hong Kong Baptist
            University, 224 Waterloo Rd, Kowloon Town., Hong Kong, China
COMMENT     ##Assembly-Data-START##                                            
            Assembly Method       :: NOVOPlasty v. 4.0                         
            Sequencing Technology :: Illumina                                  
            ##Assembly-Data-END##
FEATURES             Location/Qualifiers
     source          1..17604
                     /organism="Hydroides norvegica"
                     /organelle="mitochondrion"
                     /mol_type="genomic DNA"
                     /specimen_voucher=70070
                     /db_xref="taxon:279641"
                     /geo_loc_name="Norway"
     gene            20..1196
                     /gene="rrnL"
     rRNA            20..1196
                     /product="16S ribosomal RNA"
     gene            1204..1266
                     /gene="trnN(gtt)"
     tRNA            1204..1266
                     /gene="trnN(gtt)"
                     /product="tRNA-Asn"
     gene            1497..2335
                     /gene="rrnS"
     rRNA            1497..2335
                     /product="12S ribosomal RNA"
     gene            2416..3097
                     /gene="cox2"
     CDS             2416..3097
                     /gene="cox2"
                     /note="TAA stop codon is completed by the addition of 3'
                     Aresidues to the mRNA"
                     /codon_start=1
                     /transl_except="(pos:3097,aa:TERM)"
                     /transl_table=5
                     /product="cytochrome c oxidase subunit 2"
                     /protein_id="QUG10611.1"
                     /translation="MSVLGVVMVLVFGSVAAASSSGGFRPKRLCNSKLEWWWSFLPIL
                     VVVLLDIPNLAINYISEKNPFPVFGAKVMGLQWYWQYELEHLAPLNHSPLSFLWVYFI
                     LSASSGMLKAMETSTCQIFLKTLSHKSWSVDSYEAKWGLGWLGRFGGSDTRLVLPLNT
                     PCRIIFTGADVIHNFNIKALGFSVDCVPGRLNQHKFLGNKPGVFQGLCSELCGINHPH
                     MPCSMEVLP"
     gene            3374..4297
                     /gene="nad1"
     CDS             3374..4297
                     /gene="nad1"
                     /codon_start=1
                     /transl_table=5
                     /product="NADH dehydrogenase subunit 1"
                     /protein_id="QUG10612.1"
                     /translation="MVLWFDGALSEVYTCLGVLLTTAWCTLLERKVLASAQRRKGPNK
                     VSLKGVAQPLADALKLLTKKQVIPSRSNWLPFILMPSLALTISLFLWQVWPDSYGGVS
                     SNYDGLIYICIASFHIYAIVGAGWAANSIYSMLGSLRGVAQTISYELPYNLVLLGVFF
                     WFGSYGLVGNQANGYLMTHSHLIFPVWIMLLLCELHRTPFDLTEAESELVSGYNTDYG
                     AVGFVQLFLSEYANLVFAGQLTALLWVWSGPFYPYSCILFGIFFSGAFLFFRAVFPRC
                     RYDQLMEACWKVIFPFILFWFVLSLGLVLCF"
     gene            4297..4359
                     /gene="trnH(gtg)"
     tRNA            4297..4359
                     /gene="trnH(gtg)"
                     /product="tRNA-His"
     gene            4360..4428
                     /gene="trnI(gat)"
     tRNA            4360..4428
                     /gene="trnI(gat)"
                     /product="tRNA-Ile"
     gene            4440..4505
                     /gene="trnL1(tag)"
     tRNA            4440..4505
                     /gene="trnL1(tag)"
                     /product="tRNA-Leu"
     gene            4505..4570
                     /gene="trnF(gaa)"
     tRNA            4505..4570
                     /gene="trnF(gaa)"
                     /product="tRNA-Phe"
     gene            5039..6577
                     /gene="cox1"
     CDS             5039..6577
                     /gene="cox1"
                     /codon_start=1
                     /transl_table=5
                     /product="cytochrome c oxidase subunit 1"
                     /protein_id="QUG10613.1"
                     /translation="MRGNNAWPGVGLVSPEQYLSVITVHAILMIFFFLMPVLIGGFGN
                     WLIPLMIGAPDMALPRINAFSFWLLVPSVIFLLGGGKIEGGLQTGWTLYPPLSSVKFS
                     SSPSVDFGIFSLHMAGLSSILGSINFLTTLTNMRGSEGRLDRMALFCWALGVTTLLLL
                     LSVPVLAGGLTMLLVDRHFSTSFFDPIGGGDPVLFMHLFWFFGHPEVYVLILPGFGLI
                     SHVLAGCARKKMPFGYIGMVYAMCSIGMMGFLVWGHHMFVSGLDVDTRAYFSTATMCI
                     AVPTGVKIFSWVMTLQGIGYHTWEPALLWCLGFLVMFTAGGCTGIILASTALDVHLHD
                     TYFTVGHFHYVLSMGAVFSVFAGLQWYFHFFTGVMLHQRWSRWHFWGSVATVHMIFTP
                     MHSMGIGGMPRRYYDYPEIFTIGNASASCGTLGMAVMVLFWMWLIWEAFSSQRLGRWK
                     GVPSGLVDRLGWGIDLHTLWLHSYQIAWKLFLKNSPKSSWNLFLMKADSLSTPLGSVS
                     LGSK"
     gene            6577..6647
                     /gene="trnC(gca)"
     tRNA            6577..6647
                     /gene="trnC(gca)"
                     /product="tRNA-Cys"
     gene            6657..8189
                     /gene="nad5"
     CDS             6657..8189
                     /gene="nad5"
                     /codon_start=1
                     /transl_table=5
                     /product="NADH dehydrogenase subunit 5"
                     /protein_id="QUG10614.1"
                     /translation="MLWAILLGCFFCYFVDGPVLYLQQFGDFFGGFLCFGFLVDSTSL
                     SFGGVVGLVSVAVYFYSMGYMGGDLVSRKFFSLVFIFISSMFLLIFSADFMSMFLAWE
                     GLGVSSFLLVVYYNNHASAASGIITMMSNRVGDVCFLLGLGSTFAGGDFSFLFSEGWG
                     CGFFFLACVAKSAQWPLCGWLPAAMAAPTPVSALVHSSTLVTAGGYLLFRFESVELAI
                     LESVLIVPVVTMLLASLSALVSYDLKRMVAMSTLSHIALICWAILGGYESLAFFHLLS
                     HALFKSLLFLCAGVLIQSVGHSQDIRLMGGSFEGHFICSVGLLYSSTSMMGMPLFGGY
                     DSKELVMSGIMLSGLQGEELLFLLGVFTLVFSGGYALRLMAMLLEGGRVSVSGGNSSK
                     AMLGSIITLFILGSILAKWGYYYSSVGVMVPGFLNWGWLGLFAAGVVVGEWVTKSELD
                     SQWYEVGELGAVSSVISSELLASSLLVGDSLEMGWLEKVGGEGLLSVSSGVRGSVTNN
                     EW"
     gene            8196..8259
                     /gene="trnE(ttc)"
     tRNA            8196..8259
                     /gene="trnE(ttc)"
                     /product="tRNA-Glu"
     gene            8260..9576
                     /gene="nad4"
     CDS             8260..9576
                     /gene="nad4"
                     /codon_start=1
                     /transl_table=5
                     /product="NADH dehydrogenase subunit 4"
                     /protein_id="QUG10615.1"
                     /translation="MFSLGVAVGVLSVISKGAFFSVYSVAFFILFVWVSLRGFSGSYD
                     GQILVENYISHGFLLLSLWLGVLVFLMEYQGPLKHQFCNFVFLVCGFCSLSFMAGNGM
                     VYFMLFEAVFVPISALVLIWGYNKERVSAVIYMVVYSFLGGGFHLVSLLGLFESTGSL
                     FLGVGLVGKGFSVEVFLWWLGLVVLFLVKAPLFMFHLWLPKAHVEAPTCASMLLAGLL
                     LKLGSYGLFLYDGVWQCSGLWGSIWQILGLWGAVHAGLLCLRELNLKKIVALSSVSHM
                     SLSISSFFVGTQGGWDSMYLMGVMHGLCSSGMFSWVGCQYYHSSNQNSLLVSGYRSVG
                     GLAGVSLVILLLGMAGMPPMGSFWGEFFIYSVFLNSFLSGGVVLILAGFVNLLFVCYL
                     GLWVCHGEWGMSSSKVFWGGDRSYLCLLGHWAPCILLFFFVFLIFI"
     gene            9612..10747
                     /gene="cob"
     CDS             9612..10747
                     /gene="cob"
                     /note="TAA stop codon is completed by the addition of 3'
                     Aresidues to the mRNA"
                     /codon_start=1
                     /transl_except="(pos:10746..10747,aa:TERM)"
                     /transl_table=5
                     /product="cytochrome b"
                     /protein_id="QUG10616.1"
                     /translation="MTTYISMRKRYKPLNVISKFCYDFPCPVSLTSFWNFGSLLGFLT
                     FTQILTGFLLSLHYAPVANLAFDRIAHIERDVNFGWMIRSFHQVGASGLMLGMYAHIL
                     RGLYYDSYDRTPKVWYSGAMLYVLCMAISFLGYVLPWGQMSYWGATVITNLFSVIPWV
                     GSDIVRLAWGGYSVGDATLNRFYSFHFILPFLMLVVMGGHLSLLHEFGSSNPLGLDSR
                     SAMVPFYPHYLYSDMMGLSLWIMASAYFVFVNPYILSDALNYEEANPLVTPLHIKPEW
                     YFLAYYALLRSVPSKTGGIVLMVMAIMFIVFMPVCSDKLMLGVTNYIGRSTLFWLQIN
                     CWIILSWLGAMPAEEPFIMVSGLTGLCLMLLSDAEQLVCDFYVW"
     gene            11184..11837
                     /gene="atp6"
     CDS             11184..11837
                     /gene="atp6"
                     /codon_start=1
                     /transl_table=5
                     /product="ATP synthase F0 subunit 6"
                     /protein_id="QUG10617.1"
                     /translation="MFLKVLDFAYGRGNLPFGGFKKLWELWAMVFFSLVFSEVLPFST
                     QLTFLGYPLAVLVISGILSLWLSSFLHSPFGFLKGVVPSGVPALGVPFISVLMLISSW
                     MRPLVLTMRLTMAAVLMVTLEGIFHYFCVETSDLSLASSYSEVASLSSDSAWVASNIL
                     LCWRENVGLFSMGFLGFSGVLGLEKLFYMSFQVTLLASLMMIYQLEHVGSFKVSKVA"
     gene            11837..11899
                     /gene="trnW(tca)"
     tRNA            11837..11899
                     /gene="trnW(tca)"
                     /product="tRNA-Trp"
     gene            11947..12945
                     /gene="nad2"
     CDS             11947..12945
                     /gene="nad2"
                     /codon_start=1
                     /transl_table=5
                     /product="NADH dehydrogenase subunit 2"
                     /protein_id="QUG10618.1"
                     /translation="MVYLSVGSVAPAYMISVAMTGISVLLGFFSSSVFMMWLSMELSV
                     CSFCGVLSFVEMKSGEMIAKYFVVSAFSGVGILCSLLLDWTGTLAVLDESMVSWIFFM
                     CVYAKLGLPPFHFWVVGVLWGCTWFSAFLLLTVQKVLPFLLMGSSVGLSNSLISFILV
                     SSLAAGLGGLNHYEPYYLIGYSSMITGNWLVLVSFFSLNTFLLSLGLYSFGVFLVFFS
                     IREKSWGVGFGQCNPWLLMAIMLVVGLPNGPVFMMKVLIYHSLLGCSCLGGAWVVAFT
                     SILLVPLYLRLLVLVVMGVWGRGLNELFSDKWAMLAVSLSVMVFIFSGAGWSVLLV"
     gene            13009..13488
                     /gene="nad6"
     CDS             13009..13488
                     /gene="nad6"
                     /codon_start=1
                     /transl_table=5
                     /product="NADH dehydrogenase subunit 6"
                     /protein_id="QUG10619.1"
                     /translation="MLSEFASISFLVVLIAFSFETPVLLAVCVFSTSAMVTFSYVWGR
                     STWFGLMVWLVYLSALLVMFLFFVSLAPNPSFAFKGGWETKLAIFSVSLFVSCLVCGS
                     SVSNGGFEWEGLCMPMAVLWSEGGAIFMAGLAAYLFFAVVIVSKLGARGGGALRVSG"
     gene            13494..13561
                     /gene="trnV(tac)"
     tRNA            13494..13561
                     /gene="trnV(tac)"
                     /product="tRNA-Val"
     gene            13570..13632
                     /gene="trnL2(taa)"
     tRNA            13570..13632
                     /gene="trnL2(taa)"
                     /product="tRNA-Leu"
     gene            13636..13698
                     /gene="trnP(tgg)"
     tRNA            13636..13698
                     /gene="trnP(tgg)"
                     /product="tRNA-Pro"
     gene            13698..13762
                     /gene="trnM(cat)"
     tRNA            13698..13762
                     /gene="trnM(cat)"
                     /product="tRNA-Met"
     gene            13798..13864
                     /gene="trnS1(tct)"
     tRNA            13798..13864
                     /gene="trnS1(tct)"
                     /product="tRNA-Ser"
     gene            13874..13935
                     /gene="trnD(gtc)"
     tRNA            13874..13935
                     /gene="trnD(gtc)"
                     /product="tRNA-Asp"
     gene            14425..14487
                     /gene="trnQ(ttg)"
     tRNA            14425..14487
                     /gene="trnQ(ttg)"
                     /product="tRNA-Gln"
     gene            14491..14853
                     /gene="nad3"
     CDS             14491..14853
                     /gene="nad3"
                     /codon_start=1
                     /transl_table=5
                     /product="NADH dehydrogenase subunit 3"
                     /protein_id="QUG10620.1"
                     /translation="MLSPFLVPLLFLVLGEALKMKEWPKTKVDSNQRSAYECGFSPFQ
                     SARRPFSIYFFLVGILFVIFDVELVLVMPFPFFGWLGGLSGLGVGLFLLILVFGLYHE
                     WREGSLSWPSGEGSALVV"
     gene            14839..14902
                     /gene="trnA(tgc)"
     tRNA            14839..14902
                     /gene="trnA(tgc)"
                     /product="tRNA-Ala"
     gene            14905..14970
                     /gene="trnS2(tga)"
     tRNA            14905..14970
                     /gene="trnS2(tga)"
                     /product="tRNA-Ser"
     gene            14971..15038
                     /gene="trnY(gta)"
     tRNA            14971..15038
                     /gene="trnY(gta)"
                     /product="tRNA-Tyr"
     gene            15272..15556
                     /gene="nad4l"
     CDS             15272..15556
                     /gene="nad4l"
                     /codon_start=1
                     /transl_table=5
                     /product="NADH dehydrogenase subunit 4L"
                     /protein_id="QUG10621.1"
                     /translation="MCKIMGPVGSLALAVVFILVFGFFMLRHILSALLMLELGLLFGL
                     LILGDLCPVSWESLVVVLLTMGVGEAGLGLSVVVKLSRGCSNDRISLSSL"
     gene            15573..15641
                     /gene="trnR(tcg)"
     tRNA            15573..15641
                     /gene="trnR(tcg)"
                     /product="tRNA-Arg"
     gene            15643..15698
                     /gene="trnT(tgt)"
     tRNA            15643..15698
                     /gene="trnT(tgt)"
                     /product="tRNA-Thr"
     gene            15705..15768
                     /gene="trnK(ttt)"
     tRNA            15705..15768
                     /gene="trnK(ttt)"
                     /product="tRNA-Lys"
     gene            15816..16697
                     /gene="cox3"
     CDS             15816..16697
                     /gene="cox3"
                     /codon_start=1
                     /transl_table=5
                     /product="cytochrome c oxidase subunit 3"
                     /protein_id="QUG10622.1"
                     /translation="MPNQLLPSGDSKFMSPWPRYLPSLWPICSAFAVGQVLLSLCLWF
                     HEATIYLFAFSFLVGLLCAMGWVRELIVEGTFLGMYTSHTHKSLKCAMILFIVSEAMF
                     FFSFFWAYCHYGFAPGFFLGCRWPPVGITPIHPVGLPFMNLVILLSSSVTINLAHGYL
                     RVGNPLMCGVWLSSTLVLGVCFFCAQLKEYYWAKFTVTDGVWGSSFFMLTGLHGFHVL
                     LGMGFMVFNLVRLSLCQFHTGENISFISMLWYWHFVDFIWVIIWPLVYVWGGWGYFHY
                     SLSSLMEIKINPHWGQS"
ORIGIN      
        1 tgtgaaatta atgggtttgg ttatatatag aagagaatct acaaatgagt ggccggtttc
       61 aaatttgtga aattaatggg tttggttata tatagaagaa gagtctacaa atgagtgggg
      121 tgcttgcctt ttgcataatg aatggacaaa tttgaggcat agggttgacc ccgaaggtga
      181 gagatctggg aggggcctgt tgaagaactt atttatactg gtgaaaaatt tgaaagagag
      241 cctctcttag aggtgaaatg ccatcacgag tttcccaagg atatctgggt ttggaagtgg
      301 ttttatacag taaagtgatt aacccggggt aagctgggtg agttgttggt tgtgtttatt
      361 ttttcttaag agtaagcttt aaagcagcta cctggagtga ggtcttgatc gactaaatgg
      421 gggtaaaggg ttgttttcat aaatgcttcc gaagctagta aactaaaaag cagggttttg
      481 atgttactta taagtatttt atagattttt gagttggagc aaaaaaggtc ttggatgaac
      541 tcggcaaaat agggttagga ctgtttatta aaaacatagt gtggagaggt ttttaagttc
      601 acatcaagcg ctgcccggtg ctgtagtggt aaacggcggc cttagcgtga gggtcttaag
      661 gtagcataat aattcgctct cttaattgga ggcatgtatg aatggttttt catagctaag
      721 ctttcttcta gatgttattt taagttagcg tgctggtgaa tatacttgct ttttatagga
      781 agacaaaaag accctagaag ctctggttaa caccttgact gggagagttc ctgaaaaata
      841 tcagaaggat gtaattgtat aattttactt ttataaaagg gtgtggggat ccctattgtc
      901 aggaaattgt gggaaacaga agaaaagtta ctctagggat aacaggctaa tccagttaga
      961 gagttcatat cggcaactgg gcttagtacc tcgatgttgg ctttagtagg ctcaattgtg
     1021 caggggcaat gggagcgggt ctgttcgacc tttaaatact accttgagct gagtttagaa
     1081 cgtagtaata cagttcggtt cctatctcct tctcaataat cccttttgta cgaaaggact
     1141 cagggggaaa aattagtgtt tggcttatag ttgctaagcg ctaaagagtt tattgctgtc
     1201 agttgggacg aagccaaaga ttggccttcg gctgttaacc ggatgtgtgc tacagagccg
     1261 tcccatgaaa agtaggccga cttgtgggct atttgaaggt atttatgttt agttgttata
     1321 ctacatttag ggacaccggg tcggctaaca catcttaagc tgtagttttt aataaactgt
     1381 tgtgggctgg attagggatt attccgttgt gcgggatagg caatataagc tttaaaccga
     1441 acaaccctag ttacttaaag cccagcgctg gcaagtagca tcgagatttg agccggcaat
     1501 tagttaccgc taaacccagt tttcatatgt aatttggctg tgtaatcgaa cggtgccagc
     1561 actagcggtt agaccccaag ccataattgt tggaggacgg ttgaagctta tgctataaga
     1621 atttactttt tgattggtga aatgagaagg aagatgactg tttcggtact tagtgtttta
     1681 caagtcaaag aaagttagag acggggatta gtaccccctt attctttagc ctaattattt
     1741 acctggtgag tacctgtggc gagcaggaaa gccaaacctg ctgacggcta cccaacaacg
     1801 cagtggagct tgggccttaa tatgacgatc cgcatgaacc taccccctta gtaaatatgt
     1861 attctaaaca agaagaaggt gtagattagt ttggtttaat cggcttaggc tggtttacca
     1921 atcttatggt ctatacacag cttctgtatg gctgtccaat tgtaagggtt actttacagt
     1981 gaaaaaccta ccgttcgtct tactaacttt aagagtctta agaaaagttg gtctgacatc
     2041 taacattaac atgtattcta tttgcttgct tacggggcaa tagttgactt caagtggtag
     2101 gaaaaagtca ggtgatattg agttcaatag aggaggggag agtctgagct acgttccata
     2161 tgatttcact tcttttgaaa tattttaggg taaggaggaa ttgctagtaa acttcaaatt
     2221 agcacttgaa gttgaacatg ctaactgggt agtgtacaaa ccgcccgtca cccgcttagt
     2281 aataggtggt aagtcgtaac aaggtgagtg ttggagaacc agtactctgc tataaaaatt
     2341 gtgagtgttt tacactatag gtctaggccg ggaaggtccc atgctgattg agttcttagc
     2401 tgagggttgg taaacatgtc agtgttaggg gtagtaatag ttctcgtctt tggctcagta
     2461 gctgcggcta ggagaagtgg agggtttcgt cctaagcgtc tatgcaacag aaaattagag
     2521 tggtggtgaa ggtttttacc tattctagtg gtggttttgt tagatatccc aaacctggca
     2581 attaactaca ttagggaaaa aaatcctttc cctgtcttcg gggcaaaagt aatagggctt
     2641 caatggtact ggcagtacga gttggagcat ttagctccgt taaaccattc ccccctttct
     2701 tttctttggg tttattttat tttgagggcc aggtcgggta tattgaaagc aatagagact
     2761 tctacttgcc agatcttttt aaaaacacta aggcataaaa gttggagggt ggattcctat
     2821 gaggctaaat gagggttagg gtggcttggg cggtttggag gttctgatac tcggttagtt
     2881 cttcccttga acaccccctg tcgtattatt tttacaggtg ccgatgttat tcataatttt
     2941 aacattaaag cgcttgggtt ttctgttgat tgtgtcccgg ggcggttaaa tcaacacaag
     3001 ttcttaggaa acaaaccggg agttttccaa gggttgtgta gtgagttatg tgggattaat
     3061 cacccacaca taccctgtag aatggaggtg ttacctttaa gtgtgttttc agagtgactg
     3121 ttaagggggg ttagggaggc atagaagatg aagaacaaaa tttgggactt ggctgttgga
     3181 cttctttgaa ttctcagggt attatatata attttcttct gcttaatttt ggcgaggtga
     3241 attgggtatg atgtgcggat ttatattagt ttggttgaat gggccttcta tttgtgtggg
     3301 tggcttattc ccgggtttgt gattgtctta ctctattaca agtatttcaa gtaatttatt
     3361 ctaattactt actatggttt tatggtttga cggggcgttg agggaggttt atacttgctt
     3421 aggagtttta ctcactactg cttggtgtac tttgctagag cgtaaagttt tagctagggc
     3481 tcaacgtcga aaaggcccga ataaggtctc tttaaagggt gttgctcagc ctctagcaga
     3541 tgcattaaag ttgttgacta agaagcaggt tattccgagc cggtctaatt ggcttccttt
     3601 tattcttata cctagcttag ctttgaccat ttctcttttt ctttggcagg tctggcctga
     3661 ttcttatggg ggggtaagtt ctaattatga tggactaatc tatatctgta ttgcctcttt
     3721 tcatatttat gcgattgtag gggcaggttg ggctgctaat tctatttact ctatgttagg
     3781 ttctctacgg ggggttgctc agacaatttc ttatgagttg ccctataatt tagttttatt
     3841 gggtgtgttt ttttggtttg ggtcttatgg gctggttggt aaccaggcaa atgggtattt
     3901 aataactcat tctcatttaa tttttcctgt gtgaattata cttctcttgt gtgagttgca
     3961 tcggacgcct tttgatttaa ctgaggctga aagagagttg gtttctggtt acaatacaga
     4021 ctatggggct gtgggatttg ttcagctttt tctttctgag tatgctaatc tagtatttgc
     4081 tggtcagtta acggccttac tttgggtttg gaggggtcct ttttatcctt acaggtgtat
     4141 tttatttggg atttttttta ggggggcttt cctttttttt cgggctgttt ttcctcgttg
     4201 ccgttacgat cagttaatag aggcttgttg aaaggtaatt tttccgttta ttttattttg
     4261 gtttgtgctg agtcttgggt tagttttgtg tttttaagag aggtagttta aaaaaaatgc
     4321 ttgtttgtgg cacaagagat gtcctgttga ctctttcttg gtaagatgcc tgaaaaaagg
     4381 gggccgttga tgttggccat catgtaggta aaactccttc tcttacctgt attatttagg
     4441 acgaggtggc agagcagtgc gaccggttta ggcccggcat agggtgatgc tatcacctct
     4501 cgttgggtag gtagtctata gaggatattt cgctgaagcc gaaagggaga ggattactcc
     4561 tcccaaccca acatcttgta gaagatttct acttggagaa gaactgaagg tgggaaagtt
     4621 tttaaattta tgcacagaaa agttatttaa agacactagg gaggggttaa agggaggtat
     4681 gggaagctta gggggaggtg tttatttttt aaaaaaatgg gtaggcggtc actcacaaca
     4741 ggagtatttt acttttattc ggggaaaatt aggagagtca gtagcttggg tggggtacag
     4801 tgtcttaggg gtacgttgtt atttttcttc tttgtttgtt cgatgaacaa gggtttttgg
     4861 gagtatgttc cctcatcgga gattgatttt tttctttcct ttttttggta gtttattgcg
     4921 tggaaaagca gagaggaaat ttgggtggtt agctaccact aaccataagc aaattggaag
     4981 actttatttt tttttagggg tgtggtgtgg tttaagtggc tttagtctaa gagtacttat
     5041 tcgtggtaat aatgcttggc ctggggtggg gttagttagg ccggaacaat atctttctgt
     5101 cattactgtt catgctattt taatgatttt cttcttttta atacctgttt taattggagg
     5161 gtttggtaat tgattaatcc ccctaatgat tggggcaccc gacatggctt tacctcgaat
     5221 taatgctttt aggttttggt tacttgttcc ttctgttatt tttctactag gtggtggaaa
     5281 aattgaaggt gggcttcaaa ctggttggac tttataccct cccctctcta gggtgaaatt
     5341 tagtaggagg ccttcagttg attttgggat ttttagtctt catatggctg gcttaagaag
     5401 aattttaggc tctattaatt ttttaaccac tcttactaat atgcgaggtt ctgagggtcg
     5461 acttgatcgg atggctttat tttgttgggc cttaggggtt acaacattat tgcttctgct
     5521 gagggttcct gtgttggctg gtgggttaac tatactactt gttgatcgtc atttttctac
     5581 tagatttttt gatccaattg gggggggtga ccctgtttta tttatacatt tgttttggtt
     5641 ttttggccat ccagaggttt atgttctcat tttaccaggt tttggtttaa ttaggcatgt
     5701 tctagcaggt tgtgctcgta aaaaaatacc ttttggttat attgggatag tatatgctat
     5761 gtgttctatt ggaataatgg gatttttagt ttgggggcat cacatatttg tttcaggttt
     5821 agacgtagac actcgagctt atttttctac tgctaccatg tgtattgcgg tacctaccgg
     5881 cgtaaagatt tttaggtggg tgataacttt acagggtatc ggctaccata cttgagagcc
     5941 ggccctactt tggtgtttag ggtttttagt gatgttcact gctgggggtt gtacgggaat
     6001 cattctggct tctactgctt tagatgttca cctgcatgac acatatttta cagtgggtca
     6061 tttccattac gttcttagta tgggtgctgt tttttcagtc tttgctgggt tgcagtggta
     6121 tttccatttt tttactggag taatattaca ccaacggtgg tctcggtgac atttttgagg
     6181 tagggttgct acagttcata taatttttac tccaatacat tctatgggga tcgggggaat
     6241 acctcgtcgt tactatgact accctgagat tttcactatt gggaatgcta gagctagatg
     6301 tgggaccttg ggaatagcgg taatagtgct attttgaatg tggttaattt gagaggcgtt
     6361 ttcttctcag cgattaggcc gttgaaaagg ggttcctagg ggtttagtag atcggttggg
     6421 ttgagggatt gatcttcata cgttatgact tcattcttac cagattgctt gaaaattgtt
     6481 tttgaaaaat agaccaaagt catcttgaaa tcttttctta atgaaggctg ataggttaag
     6541 aactccttta gggtctgtta gattaggctc aaagtaggcc ctgtagttga attacaacgt
     6601 cgccttgcaa aggtgaaagt gccgggtaaa tatattggct ggggtttagg aaaatgattt
     6661 tatgggctat tctactgggt tgtttctttt gttattttgt tgatggtcct gtgctctatt
     6721 tacaacagtt tggtgatttc tttggagggt ttctttgttt tgggtttctg gtagatagga
     6781 ctaggctaag gtttggaggc gtcgttgggt tggtaagggt tgctgtttac ttttatagta
     6841 tagggtatat aggaggtgac ttagttagtc gtaaattttt cagtttagtt tttatcttta
     6901 ttagaaggat gtttcttctt atcttttctg ctgattttat aagaatattc cttgcttggg
     6961 agggcttagg ggtaaggtcg tttttgttgg ttgtttacta taataaccat gcaagtgctg
     7021 catctggaat tatcaccata ataaggaatc gggttgggga tgtttgtttt ttattagggt
     7081 tagggtcaac ttttgcaggg ggggatttta ggtttttatt ttctgaaggg tggggttgtg
     7141 ggtttttctt tttggcctgt gtggctaaaa gagcccagtg gccattatgt gggtggctac
     7201 cagctgctat ggcagccccc actcctgtat cagctcttgt ccattcttca actctggtta
     7261 ctgctggtgg gtatctttta ttccggtttg aaagtgttga gttggcaatt ttagagagag
     7321 ttttaattgt tccggtggtt acgatacttt tagccaggct tagggcttta gttagctatg
     7381 acttgaagcg aatagtggct atatccactt taagccatat tgctcttatt tgttgggcta
     7441 ttctaggggg gtacgagagt ctagcttttt ttcatctact aagacatgcc ctttttaagt
     7501 ctttactgtt tttatgtgca ggggtcttaa ttcaaagggt tggtcatagg caggatatcc
     7561 ggttaatagg tgggtcattt gagggtcatt ttatttgcag ggtcgggtta ctatattcta
     7621 gaacaagtat gataggtata ccactatttg gcggctatga ctccaaggag ttggtaataa
     7681 gagggattat actttcaggt ttacaggggg aggagttact ttttttgttg ggggttttca
     7741 cgttggtatt tagggggggg tatgcgttgc gattgatggc tatactttta gaggggggtc
     7801 gtgtaagagt ttctgggggt aatagttcaa aagctatact tgggtctatt attacattgt
     7861 ttattcttgg ttctattttg gctaagtggg gttactatta taggagagta ggcgtgatgg
     7921 tacctggatt tttaaactgg ggttggttgg ggttgtttgc ggctggggtt gtagtgggcg
     7981 agtgggttac taaaagggag cttgacaggc aatgatacga agttggcgag ttaggagcgg
     8041 taagctcagt aattagtagc gaactattag ccaggtcttt gttggtggga gatagactag
     8101 agatgggttg gttggagaag gtgggaggtg agggactgtt aagagtgagc agaggtgttc
     8161 gaggtagggt aactaataat gagtggtaga taattgcccc tgtagagtaa aattagctcg
     8221 ttaggttttc accctaaagg tgctcttggg ctaggggtaa tgttttcatt aggagtggca
     8281 gtgggggttc ttagggtaat cagaaagggg gcttttttta gagtttacag ggttgctttt
     8341 tttattttat ttgtttgggt ttctttacgt ggatttaggg ggaggtacga tggacagatt
     8401 cttgtagaga attacattag acatggtttt ttacttttaa gtttatggtt gggcgttttg
     8461 gtctttttaa tggaatatca ggggccttta aaacaccagt tttgtaattt tgttttctta
     8521 gtctgtgggt tttgcagtct atcttttata gctggaaacg ggatagttta ttttatactc
     8581 tttgaggctg tgtttgtccc tattagtgca ttagtgttga tctgaggtta caataaagaa
     8641 cgagtaagtg ctgtgatcta tatggtagtt tattctttct tagggggtgg gtttcattta
     8701 gtctcccttc tagggctgtt cgagagaaca gggagacttt ttttaggggt tgggttagtg
     8761 gggaaggggt tttctgtgga ggtgtttttg tggtgattag gtcttgtggt tttattttta
     8821 gtaaaagctc cattgtttat gtttcatttg tggcttccaa aagcacatgt agaagctcct
     8881 acttgtgctt caatattatt agctgggttg ttactaaagt tagggagtta cggtttattc
     8941 ctatatgatg gggtttggca atgtagaggg ttatggggaa gcatttggca aatcttaggg
     9001 ttgtggggtg ctgttcatgc tgggttgctg tgtttacgtg agcttaatct taaaaaaatt
     9061 gtggctcttt cttcagtaag acacatatca ctaagaatta gttctttttt tgttgggact
     9121 caggggggtt gggattctat atatttaata ggtgtaatac acggtttgtg ttcatcaggt
     9181 atatttaggt gggtaggctg tcaatactac cacagatcta atcaaaatag gcttttagtt
     9241 agtgggtacc ggagggtggg gggtttagct ggagtcaggc ttgttattct tctattaggc
     9301 atagctggga tgcctccgat aggttctttc tggggcgaat tttttatcta tagagttttt
     9361 ttaaataggt ttcttagggg gggtgtagta cttattttag ctggatttgt aaatttatta
     9421 tttgtttgct atttgggact atgggtttgt catggggagt gggggatgag aagttctaag
     9481 gttttttgag gtggcgatcg gagttattta tgtcttcttg ggcattgggc tccttgcatc
     9541 ttgcttttct tctttgtgtt tttaattttt atttaaatat tgctactgcc aatcttatag
     9601 gtcgaagagg aatgactact tatatctcta tacgtaagcg ttataagccc ttaaatgtaa
     9661 ttagtaagtt ttgttatgat tttccgtgtc ctgtaagttt aacttctttc tgaaattttg
     9721 ggagcttatt agggtttctt acctttactc agattcttac tggttttcta ctaagacttc
     9781 actatgcacc tgtggctaac ctagcatttg atcggattgc ccatatcgag cgggatgtaa
     9841 attttggttg aataattcgt agatttcatc aggttggtgc aaggggtttg atgcttggga
     9901 tgtatgctca cattttacgg gggttatatt atgactctta tgatcgaact ccaaaggttt
     9961 gatacagggg tgctatactt tatgtccttt gcatggctat taggttttta ggttatgtgc
    10021 taccttgggg ccagatgagg tattgaggtg caactgtgat tactaaccta tttagggtta
    10081 ttccttgggt cggaagggat attgttcgat tggcttgggg tggatactct gtaggggatg
    10141 ctactttgaa ccggttttat tctttccatt ttattttgcc ctttttaata ttagtagtaa
    10201 tagggggtca tctcagcctt ttacatgagt ttggttcttc taaccctcta ggcttagaca
    10261 gacgtagagc gatagttccc ttttacccgc actatcttta cagggatatg ataggtttaa
    10321 gtttatgaat tatggcaaga gcttattttg tctttgtgaa tccatacatt ctatcagatg
    10381 ctttaaatta tgaagaggct aatccgttag tgacacctct ccacattaag ccagagtggt
    10441 atttcttagc ttactatgct ttactacgaa gagtgcctag aaaaacgggc ggaattgtgt
    10501 taatagtgat ggctattatg tttattgttt ttatgcctgt gtgtagggat aagctgatgc
    10561 ttggggtaac aaactatatt ggccgttcta ctttattttg acttcaaatt aattgttgaa
    10621 ttatcctttc ttggttgggg gctataccag ccgaggagcc gtttattata gtaaggggtt
    10681 taactgggtt atgtctaata ttactaagtg atgcagagca attggtttgt gatttttatg
    10741 tgtggtatga ggaagatttt agaatttgta gatagcactt agcggaaaca agtctttcaa
    10801 tgacaaaaac aaaaataagg tttggcgatt ttcttcggga ttttaattta tctgaagaag
    10861 gtgtaggcac tcttatccag gagtgcaacc ctgaggaggt ttttgagtct ccgtctgggt
    10921 tagtattacg ggctaagata aaggccttaa atggggacag ggttagacat tacattcggt
    10981 acgataatta taataatcag gggtatataa atcttgccca ctgagagaaa tctggcttta
    11041 gcgtatttag agatttagtg ttttgaatgg gggatttata ttgggttatg ctaatagtgg
    11101 ggtcaattag gtttataggt ttaatagata ggagttggtt ggagcgtaca ggtggggggg
    11161 ctctagttgg tttataccgt cagatgttct taaaagtttt ggactttgca tatgggcggg
    11221 gtaacttacc atttgggggt ttcaaaaaac tatgggaact ttgggcgata gtgttttttt
    11281 cgttagtgtt tagagaggta ttgccattca ggacccagtt gactttcttg gggtacccgc
    11341 ttgctgtctt agtaattagg ggtattcttt ccctatggtt gtcttctttt cttcattctc
    11401 cttttgggtt tttaaagggg gtagttcctt cgggagttcc agctttgggt gtacctttta
    11461 tctcagtact tatgctgatt aggaggtgga tgcgccctct agtgcttact atgcgattaa
    11521 caatagcggc tgtcctaata gttactttag aggggatttt ccactatttt tgtgtagaga
    11581 cttctgattt gtctttagct tcttcgtatt ctgaggtggc taggctttct agggattcag
    11641 cttgagtggc cagaaatatt ttactttgtt gacgagaaaa tgttggcctt tttaggatag
    11701 ggtttcttgg gttctcgggg gtattagggt tggaaaagct tttctatata aggtttcagg
    11761 taactcttct agcttctcta atgataattt atcaattaga gcatgtgggt agctttaaag
    11821 tgtctaaggt ggcttagggt ttttagttta aatagaacgt ctcccttcaa aggaggaggt
    11881 gcctttgcgg agaaactcga ggtgcgatta gagaggtcaa gggggtttga ttcctctcgt
    11941 actttgatgg tttatttaag agtgggtaga gtggctcctg cttacataat ctctgtggct
    12001 ataactggca ttagagtttt attggggttt ttttcgagga gagtgtttat aatatggtta
    12061 agaatagagc ttagggtttg ttctttttgt ggggttctta ggtttgttga aatgaaaaga
    12121 ggtgaaataa ttgctaaata ttttgttgta agtgctttta ggggggtagg aattctttgt
    12181 aggttgttat tagattgaac tggcacttta gcggttttag acgaaagtat ggtcagttgg
    12241 atttttttta tgtgtgttta cgctaagtta gggttacccc cttttcactt ttgggtggta
    12301 ggggtcctat gagggtgtac ttggttttcc gcttttttac tactaacagt ccaaaaggta
    12361 ttaccttttc ttcttatggg gagttcggtg gggcttagta ataggcttat ttcttttatt
    12421 ttagttagtt ctttagctgc ggggttggga ggcttgaacc actatgagcc ttactactta
    12481 atcggttaca gatcaataat tactggaaac tggttggtat tagtgtcttt ttttaggcta
    12541 aacactttcc tcttgagatt agggttatac tcttttggtg tgtttttagt gttttttaga
    12601 attcgtgaaa agagatgagg agttggtttt ggacagtgca atccttggtt actaatggct
    12661 attatactgg tggttggctt acctaatggt cctgttttta taataaaagt tttaatttac
    12721 catagcttgt tgggctgtag gtgcttaggg ggggcatggg tggttgcttt cacgagaatt
    12781 ttacttgttc ctctgtatct tcgattgttg gttttggtgg taatgggggt ttgaggtcgg
    12841 ggtttaaatg aattattctc tgataaatgg gctatgctag cggtgtcgtt atccgtaatg
    12901 gtgtttattt ttagtggggc gggttggagt gttttattgg tataagcttg ggttttaatt
    12961 aacttcttag gaggaagcat agctcggtgg caccaagttg tttagatgat tttaagagaa
    13021 tttgcgagaa tttcttttct ggtggttttg attgctttca ggtttgagac tcctgttttg
    13081 ttagcggttt gtgttttttc aacttctgcc atagttacct ttagatatgt ttgggggcgg
    13141 tctacttggt ttgggttaat agtttggctt gtttacctaa gggccttact agtgatattt
    13201 ttattctttg tttctttagc cccaaaccct agttttgctt ttaagggggg gtgagaaacc
    13261 aagctggcta tttttagggt tagtcttttt gtatcatgtt tagtgtgtgg cagtagtgtt
    13321 aggaatgggg gattcgagtg agagggctta tgcataccta tagctgtact atggtcggaa
    13381 gggggtgcca tctttatggc tggtttagca gcttaccttt tttttgcagt tgtgattgtg
    13441 tctaaattag gagctcgagg gggaggggcg cttcgggtga gggggtaggt ggaggcccta
    13501 aggtgttgtt ttagttgcac atctctctta cacagagaag gggagattat ctctggggct
    13561 tgtggatttg cttcgagtgg cagaatagtg cggtactttt aagcagtatt aatggtttaa
    13621 aaccccgaag ttggccggga tcgtagttta acgagaattt tcggtttggg accgaagggt
    13681 gcccctgggt catcccgagc tctatacgct aagttaggcg gaccgtctca taatcggttg
    13741 gtagcataga tgcttagagt tttgtgtgtt tcaacctgca cgagttgaga taggtttggg
    13801 tgtgattgtg gaattacacg aggcttctaa ccttgtaaag gaggttcgat tccttccata
    13861 ccctatcttt agtgaggctg tagaataaag agttcgttcc cctgtcaagg gaagagtgtc
    13921 gttagactgg tctttggata ggtttgtagg tcagttgtta cactcttgtt tgccaaaacc
    13981 acaagagtgt tgttgtggag ctctatgagt tcttaaaagt tttatatgag tggagttatt
    14041 gattttttta ttaataagaa attggttaaa gagattgttg ataggagaat ttctcatttt
    14101 actggcttag taaataggag ttcggagatt gccattagag gttgaatagg ttccttttct
    14161 gatggggaag ttattgttaa caaggtaaat caagttatag gggctaactg ggctggttta
    14221 aatattttgg gtccgacaag ggtagcttta agctacccga ttggtaggta tttttggctt
    14281 gacccacaaa ggcttagggg tattatctac aatccctcta tgctatactc cgtatggggt
    14341 gggttaactg cgattaatga gacagcattg gtgggtgttc ctcctgaagg tttattccca
    14401 ttgggttgat tttatatgta aagttagttg atagtgtaaa aagcacagca ctctttgaaa
    14461 gtgaaggtgg gttatcccct gaactaagtc atgttaagtc cttttcttgt acctttactg
    14521 tttttagttt tgggggaagc gttaaaaata aaagagtggc ccaaaactaa ggtagataga
    14581 aaccaacgga gtgcctatga gtgcgggttt agtccttttc agtctgctcg acgtcctttt
    14641 tctatttact tttttttagt aggaattttg tttgttatct ttgatgttga gttggttttg
    14701 gtaatacctt ttcctttttt tggttggctg ggagggttaa ggggtttagg ggtgggtttg
    14761 tttctattga ttttagtgtt tgggttatac cacgagtgac gggagggtag gttaagttgg
    14821 cctagggggg aaggtagtgc cttagtagta taataagtac ttctggtttg catctagaaa
    14881 gtgactcctt agtcttaggg cttaggtttg gtgctgggct ggattatggt ttgaacccgt
    14941 ttgaaggagg ttcgattcct tcccaaatct ggggggttgg ccgagtaagg tgataggctg
    15001 taaacctatt tacgggaggt atagtctctc accccttaaa aatgccgtta aaattgtggt
    15061 tcccatactg ggttatttta gctattatta ttctaggggg tttagttatc ttaagcgact
    15121 catggtgaaa tataaacagg ggttgagtct taaacaatag gtttgttggg atggcaggtg
    15181 gtgctaatga tggtaggcta ataaaagtaa aagggcttca gttatgaagg ccatgcaact
    15241 acccatctaa ctttaaaagg ggttggggtt gatatgtaaa attatagggc cagtgggaag
    15301 tttggcctta gctgtagtgt ttatcttagt ctttgggttt tttatattac gccatattct
    15361 cagggccctt cttatattag aattagggtt gctttttggt ttactaattt taggggactt
    15421 gtgtccggtt agatgggagt cattagtggt ggttctttta accatagggg ttggggaggc
    15481 tggattgggg ttaagagtgg tggtaaaact tagtcgtggt tgtagtaatg accgaatcag
    15541 attatctagc ctttaaagtt ctatttaatt acttagcgtg agccggggcc ggcagtttgg
    15601 tttcggccca aatgagggtg gttaaactcc accacgctaa tggcaagtgt agtttaataa
    15661 aaacattagt cttgtaaact ataagatgct ctagggctgc ttgtggcaag gaagccatgc
    15721 gttaggcgac tggcttttaa ccggtagata gctataaagc tcttgctttt gttaattgat
    15781 aatacaatag attgttgcca ctacgggggt aagaaatgcc aaatcaatta ttaccttcag
    15841 gtgattctaa gtttataagt ccctggcctc ggtatcttcc taggctgtgg cccatctgtt
    15901 ctgcttttgc agttggacag gttttactta gactttgttt gtggtttcat gaagctacaa
    15961 tttatctttt tgctttcaga tttttagtgg gtttactgtg tgccataggt tgagttcgag
    16021 aattgattgt ggaaggtact tttttaggaa tatacacctc ccacacacat aaaaggttaa
    16081 aatgtgctat aattttattt attgtatctg aggcaatatt tttcttctct tttttttggg
    16141 cgtattgcca ttacgggttt gctccggggt tttttttggg ttgtcgttgg ccccctgtag
    16201 gtattactcc tattcaccct gtagggctcc catttataaa tttagtgatt ttattgtctt
    16261 cttcggtaac tattaacttg gctcatggtt acctacgggt gggaaaccct ctaatgtgcg
    16321 gagtttggtt atctagcact ttagtgcttg gggtttgttt tttttgtgca cagttaaaag
    16381 agtactattg ggctaagttt acagtaacag atggggtttg gggctcatct ttctttatac
    16441 ttactgggtt gcatgggttt cacgtgctac tagggatagg ttttatagtg tttaatttag
    16501 tgcgcttatc cttatgtcag tttcatactg gggaaaatat taggtttatc tctatgttat
    16561 gatattgaca ttttgttgat tttatttggg ttattatttg acctcttgtt tatgtgtggg
    16621 gagggtgagg ttattttcac tataggctaa ggtctttaat ggagattaaa attaatccac
    16681 actggggaca gaggtaaagc ttaattagtg taaaagcact cccatagagg gacagagtct
    16741 ttatagacat taagttgtga atacgagttt ttatatgggt ttgaggttcc ttttggggac
    16801 tggggtcggc atagctttag ttagctttag ggtggataaa gctaaacgga tacatctttg
    16861 gggtagtgct cttctatgta cattggtggt agttttagct gcaggttgtt tgggtttttg
    16921 tgagggttct gagtcttgag gttttttaag ggaggtggtt gctaaggaga gggaggaggc
    16981 ggggggacgg cacccttatg agggacttac tgaagcgcta ggtgtaaatc cagacctagc
    17041 tgcaatttat tctgattcta acaaaaatac catggattac tataaaaaac tattggttga
    17101 ggcggctgaa gctcctcctc ccctcactaa acgtgagttg gtgcttgggg ttgttttggt
    17161 tggacacttt ctgtttatgg ggttttgttg gggaattttt gatggggttt tatagtctgg
    17221 tttactaagg ttgaggctcc tgtttcactg ccaaagcctc cagtgccatc ccgctaaata
    17281 ttttttattc acaagtgttt aaataccctt ctatttcata aaattcataa gatggtgtta
    17341 tagagtggat ttttcttagg tatggttgtt aattggtagc agtctccagg taaaactagg
    17401 ttgtccttgt tttcacgcac cctataacca atacttggtt aaccaagtat ttaggttatt
    17461 atttaaaata aagaatagaa atacccctat ggaaccctag ttatattctt agtaataaaa
    17521 gataaatata agctagatat aggggtattt ctattcttta tttaaaataa agaataatat
    17581 gaaaatttat tggcgtttca aatt
//
LOCUS       MW143038               21678 bp    DNA     circular INV 29-JAN-2026
DEFINITION  UNVERIFIED: Hydroides albiceps mitochondrion sequence.
ACCESSION   MW143038
VERSION     MW143038.1
KEYWORDS    UNVERIFIED.
SOURCE      mitochondrion Hydroides albiceps
  ORGANISM  Hydroides albiceps
            Eukaryota; Metazoa; Spiralia; Lophotrochozoa; Annelida; Polychaeta;
            Sedentaria; Canalipalpata; Sabellida; Serpulidae; Hydroides.
REFERENCE   1  (bases 1 to 21678)
  AUTHORS   Sun,Y., Daffe,G., Zhang,Y., Pons,J., Qiu,J.W. and Kupriyanova,E.K.
  TITLE     Another blow to the conserved gene order in Annelida: evidence from
            mitochondrial genomes of the calcareous tubeworm genus Hydroides
  JOURNAL   Mol Phylogenet Evol, 107124 (2021) In press
  PUBMED    33610649
  REMARK    Publication Status: Available-Online prior to print
REFERENCE   2  (bases 1 to 21678)
  AUTHORS   Sun,Y.
  TITLE     Direct Submission
  JOURNAL   Submitted (20-OCT-2020) Department of Biological, Hong Kong Baptist
            University, 224 Waterloo Rd, Kowloon Town., Hong Kong, China
FEATURES             Location/Qualifiers
     source          1..21678
                     /organism="Hydroides albiceps"
                     /organelle="mitochondrion"
                     /mol_type="genomic DNA"
                     /specimen_voucher="AM W.48807"
                     /db_xref="taxon:2080588"
     gene            91..153
                     /gene="trnN"
     tRNA            91..153
                     /product="tRNA-Asn"
     gene            153..218
                     /gene="trnS2(tga)"
     tRNA            153..218
                     /product="tRNA-Ser"
     gene            260..331
                     /gene="trnM"
     tRNA            260..331
                     /product="tRNA-Met"
     gene            1257..1335
                     /gene="trnS1"
     tRNA            1257..1335
                     /product="tRNA-Ser"
     gene            1660..3196
                     /gene="cox1"
     CDS             1660..3196
                     /gene="cox1"
                     /translation="MGTLYFFLGVWCGLSGFSLSLLIRCNNAWPGIGLVGPDQYLSVV
                     TVHAILMIFFFLMPVLIGGFGNWLVPLMIGAPDMNLPRINAFSFWLLVPSVIFLLGGG
                     KIEGGLQTGWTLYPPLSSISYSSSPSVDFGILSLHMAGLSSILGSINFITTLLMMRGP
                     EGRLDRMALFCWAIGVTTLLLLISVPVLAGGLTMLLTDRHFNTSFFQPTGGGDPVLFM
                     HLFWFFGHPEVYVLILPGFGLISHVLAGCARKKVPFGYIGMVYAMCSIGMMGFLVWGH
                     HMFVSGLDVDTRAYFSTATMCIAVPTGVKVFSWLMTVHGIGYHTNEPALLWCMGFLLM
                     FTVGGCTGVILAAASLDVHLHDTYFTVGHFHYVLSMGAVFSVFAALHWYFHFFTGVML
                     HQRWSRWHFWCVASTVHVIFTPMHSMGVGGMPRRYYDYPETFIVGNAIATAGTLGMSM
                     LVIMWMWLIWEALVVQRSGRWKGVPSGLVDRIGETPPLHSFWLHPHQIAWKLFMLGSF
                     KAALYNNLLLKTKSLVPCKEIEWL"
     gene            3328..3397
                     /gene="trnC(gca)"
     tRNA            3328..3397
                     /product="tRNA-Cys"
     gene            3405..3467
                     /gene="trnG(tcc)"
     tRNA            3405..3467
                     /product="tRNA-Gly"
     gene            3718..3782
                     /gene="trnP"
     tRNA            3718..3782
                     /product="tRNA-Pro"
     gene            3781..5319
                     /gene="nad5"
     CDS             3781..5319
                     /gene="nad5"
                     /translation="MMMMRISGVGGVLALWGLLFVYGWGGSFIFLQRVAECGGGGFCL
                     GVLVDSASVSFSGVVMVVVLLVYLYSLGYMGGDYVSRKFYIILSGFVGSMILLIFSGD
                     LVSMFLAWEGLGISSFLLVVYYNNHPSASSGVITLMSNRVGDVCFLLGLGGMMGWGEF
                     SFLGSDVGGSMMFFFACVSKSAQWPLCGWLPAAMAAPTPVSALVHSSTLVTAGAYLLF
                     RFEGVELQVTGWVLVVPLVTMFLASLSALVSYDLKRMVAMSTLSHIGFISWAVLGGYE
                     SLAFFHLISHALFKSLLFLCAGAMIQGSGHSQDIRVMGGVLKADPIFGVGLFFASVNM
                     VGFPLMGGYDSKEAVAGWILTSSVQGEELSLFLGFLTLVFSGAYAFRFLFLLGGECSS
                     VIVGSGSRSLWGGLPVVVLVLLGLGVGKWGYYFSVVGLGSTGFVYNWGWLCFLVVGGI
                     VGSSVEFSVNWYEVGELGSVSSFLSSALLVSSLEVSSQLEMGWLEQVAGEGLFGVGEG
                     VRSM"
     gene            5336..5413
                     /gene="trnE(ttc)"
     tRNA            5336..5413
                     /product="tRNA-Glu"
     gene            5414..6730
                     /gene="nad4"
     CDS             5414..6730
                     /gene="nad4"
                     /translation="MFCLGLVMGMLSCIPKGSFFSVYSFVFFLLLMWVSLCFSSEVVE
                     GQVLVEGEIGHGFVFLSLWLGVLVYLVEYGGPLKSQFCNFVFFVCGLSCLAFMGIGGM
                     FYFVLFELVFVPVSGLVLIWGYNKERISAVAYMVVYSAVGGSFHLVSLVSLGDSLGGV
                     YLGGSWSGVGESVELFIWWVGIVFLFLVKAPLFVFHLWLPKAHVEAPTCASMLLAGLL
                     LKLGVYGLFLYEGVWQTSNLWVGVWQVLGLWGGGYASLLCLREQNLKKIVALSSVGH
                     MSLSVTAFFMGCQVAWDAMFVMGVMHGLCSSALFGWTGLHYHQSLSQSSFLVGGYRAV
                     GGLGGVFVVMLVLGVAGVPPMGSFWGEYLIFSVVFGGFLSGGVLVLFVGILNLLFLCY
                     LGLWVCHGDWSASSSKVMYGGDRSCLCMVGHLVPCFLLFFFVFLVCV"
     gene            6798..7916
                     /gene="cob"
     CDS             6798..7916
                     /gene="cob"
                     /translation="MNLNYAWNFGSLLGVLTVFQVLTGFLLSLHYVPVADLAFGRVAH
                     IERDVNWGWFIRSAHQVGASGLMGCMILHILRGLYYDSYDRTPGVWYVGGLLYVICMA
                     VSFLGYVLPWGQMSYWGATVITNLFSVIPWVGKDIVRLAWGGYSVGDATLNRFYSFHF
                     ILPFFMVFLVGFHLSLLHEFGSSNPLGVDSRTMMVPFYPYYFYGDLLGIIVGAGVFSY
                     LVFLDPYLLSDPLNYEEANPLVTPLHIKPEWYFLGYYALLRSVPSKSGGIVLMVLAIV
                     SIVMMPVTSDKIMLGVPNYIGRSTFFWLQVNCWVLLSWLGAQPAEEPFIMASAVTGLS
                     LVVLEDLEQLVCDFYCWYEEQLWDGGEEMKGGLLSVSL"
     gene            8329..8408
                     /gene="trnI"
     tRNA            8329..8408
                     /product="tRNA-Ile"
     gene            8748..9488
                     /gene="atp6"
     CDS             8748..9488
                     /gene="atp6"
                     /translation="MGVLGSAWLEGTGGGVLVGIFRGLFHKVLGFFYGRGLLVMGGLK
                     KFWEVWAMVYFSLVVSEVLPFSTQITFLGYPLVTLTVAGLFCLSFSSFLARPVGFIGG
                     LVPSGVPSFGVPFVMVLLVMSSLLRPLVLAMRLTMGAVMMVTLEGIFHYWCVKAGDLH
                     LSSQADRWYYFCPSWVGGPGVVGYLSGWCYGCWVSFVGIWSENVGLLGIIYLWVSGML
                     GLEKLFYMTFQVGLLCCLVMVYQQEHYL"
     gene            9539..9596
                     /gene="trnL1"
     tRNA            9539..9596
                     /product="tRNA-Leu"
     gene            9550..10572
                     /gene="nad2"
     CDS             9550..10572
                     /gene="nad2"
                     /translation="MVTLVSVVVGLLSGGSFMFWLMLELGVCSFCGVLAFSEPMGGES
                     VAKYFVVNVFSGVGILSGLLAEWSGVMVGLDYFFLDFMVLVCIFTKLGLPPFHFWVVG
                     VLRSCTWFSAFLLLAVQKVLPLVFFCYCFDFSSDLIFVVLVSIIGAGLAGMGHHESYF
                     LIGYSSMVVSGWLVLVSFVSVGVFVVCIFFYVLGLFMVFSCLRESGWVSGCPPQAPSS
                     WEVLGVLLMVVPIGPVYLVKVLVWSALTSSGCVVGAWGVAVSSVLLVPMYLRIITLLV
                     MKLWKRGVSDSHPNQGHLVPWCLGFGFFLVGGFVWGVDFGFWLCLIGVWSMSLFQSEG
                     AFWASS"
     gene            10606..11073
                     /gene="nad6"
     CDS             10606..11073
                     /gene="nad6"
                     /translation="MALFCVAFSYEVPFLLAVSVFFSSAGVTFGFVWSRSTWFGVMVW
                     LVYLSALLIMFLFFVSLAPNPDFSGVSGWALKVSSVGISVCFSGGLALEGVGVGLVSG
                     EASGSLSMVNLWVGSSALFMAGLAAYLFFTVVVVSKLAHRGGGALRGVKQAVC"
     gene            11075..11141
                     /gene="trnV(tac)"
     tRNA            11075..11141
                     /product="tRNA-Val"
     gene            11142..11205
                     /gene="trnQ(ttg)"
     tRNA            11142..11205
                     /product="tRNA-Gln"
     gene            11207..11554
                     /gene="nad3"
     CDS             11207..11554
                     /gene="nad3"
                     /translation="MVMPFLVPLVFLLLGEMLKLKEWPSTKVDLAQRSAYECGFSPFQ
                     SARRPFSVYFFLVGILFVVFDVELILLMPLPYLGWLSSAMGWGVGLFFFILVFGLYHE
                     WREGSLSWPGVGK"
     gene            11495..11562
                     /gene="trnL2"
     tRNA            11495..11562
                     /product="tRNA-Leu"
     gene            11611..11787
                     /gene="atp8"
     CDS             11611..11787
                     /gene="atp8"
                     /translation="MPYQYIFPYFTILIIIILGMMMFVIDFWWGVPVLWKAYGWARGE
                     LGNQKKLGEWKWMK"
     gene            11775..12062
                     /gene="nad4l"
     CDS             11775..12062
                     /gene="nad4l"
                     /translation="MDEVVGVGVGVSGVVISVYGIVLERHILSVLLMLELGLLLGLSI
                     LGFLCPVGWQYLVAVVLALGVGEAALGLGVVVKISRSGDHGRVRSKSLIGD"
     gene            12325..13101
                     /gene="cox3"
     CDS             12325..13101
                     /gene="cox3"
                     /translation="MLTSLCLWFHEASFFLVLLSFLLLVATFSGWARELIIEGSYLGM
                     YTSHTHRSLKCAMILFIVSEAMFFFSFFWAYCHFGFAPGFFLGCRWPPVGITPIHPMG
                     LPFMNLVLLLSSSLTINLSHGYLRVGKPLECGFWLVFTLSLGMGFFFAQMKEYYWAKF
                     TITDGVWGSTFYMLTGLHGFHVFLGMGFMCFNLGRLAFCHFHTGENICFISMLWYWHF
                     VDFIWVIIWPLVYVWGGWGYFHYKLSAPWEVVINPHWGFC"
     gene            13109..13173
                     /gene="trnW(tca)"
     tRNA            13109..13173
                     /product="tRNA-Trp"
     gene            13249..13316
                     /gene="trnR(tcg)"
     tRNA            13249..13316
                     /product="tRNA-Arg"
     gene            13317..13383
                     /gene="trnK(ttt)"
     tRNA            13317..13383
                     /product="tRNA-Lys"
     gene            13536..13599
                     /gene="trnT(tgt)"
     tRNA            13536..13599
                     /product="tRNA-Thr"
     gene            13637..13700
                     /gene="trnD(gtc)"
     tRNA            13637..13700
                     /product="tRNA-Asp"
     gene            13831..14754
                     /gene="nad1"
     CDS             13831..14754
                     /gene="nad1"
                     /translation="MLASAQRRKGPNKVSLKGVAQPLADALKLFMKKQVIPSRSNVIP
                     FVTMPCLALTISLFLWQVWPEGYGGSSSNYEGLIYVCIVSFHVYAVVVAGWAANSIYS
                     MMGALRGVAQTISYELPYNLVLLGLFLWYGSYSLVGASSNGYLLTHSFFIFPVWVMLV
                     LCELHRTPFDLTEAESELVSGYNTDYGAVGFIQLFISEYANVLFAGQLTSLLWLWSGP
                     LSPYSCIVVGVFFTGGLLFFRAVFPRCRYDQLMEVCWKSLLPFVFFCFFFWRAGVFFF
                     LGRVGKQYYKSKYFRLSMHYKSKYFNATLQK"
     gene            14878..14939
                     /gene="trnH(gtg)"
     tRNA            14878..14939
                     /product="tRNA-His"
     gene            15695..15765
                     /gene="trnY(gta)"
     tRNA            15695..15765
                     /product="tRNA-Tyr"
     gene            15741..15822
                     /gene="trnF"
     tRNA            15741..15822
                     /product="tRNA-Phe"
     gene            17645..18329
                     /gene="cox2"
     CDS             17645..18329
                     /gene="cox2"
                     /translation="MMKEPVGLAVVFSQACGVSVVLCGWLVTVILDTGLITPVGSEHA
                     GWITHLAWFNFFIMGVILSLVSGSVLVGSHGKTFRPKRLCNKRLEWWWSLVPILIISC
                     LDCPNLIINYLSEKNPFPVYGAKVIGLQWYWQYELEYLRELCCELDVLSWVGVFLESA
                     VVSYLKCWWERDVKFWFSLIWPGGYGLGKVLMMSHDSWSVDSYEVGWDDKSMRFGQTD
                     TRLVLPSKTP"
     gene            18647..18718
                     /gene="trnM(cat)"
     tRNA            18647..18718
                     /product="tRNA-Met"
     gene            18739..18807
                     /gene="trnC"
     tRNA            18739..18807
                     /product="tRNA-Cys"
     gene            18835..18906
                     /gene="trnM"
     tRNA            18835..18906
                     /product="tRNA-Met"
     gene            18864..18943
                     /gene="trnA"
     tRNA            18864..18943
                     /product="tRNA-Ala"
     gene            18935..19002
                     /gene="trnN(gtt)"
     tRNA            18935..19002
                     /product="tRNA-Asn"
     gene            19061..20087
                     /gene="rrnS"
     rRNA            19061..20087
                     /product="12S ribosomal RNA"
     gene            20420..21624
                     /gene="rrnL"
     rRNA            20420..21624
                     /product="16S ribosomal RNA"
ORIGIN      
        1 agtttgggtt tgttgctgta gtttttttgg ttgttttggt ttctatcgga tgagggatga
       61 ttttggggtt accttgggtt taatctgaaa tggggcgaaa ccaattaatg gtctttggct
      121 gttaaccaaa tgtaagctgc taggccgtct caggtttggt gcagggtgct atagtgattt
      181 gaagtcactt tatggaggtt cgagtccttc ccaggtctgg taaggttagt ttgggttgat
      241 caggttggtc atctgaattg gggggataag gtagaagtca gccgcagggg ctcatccccc
      301 ctgagcgagg gtgcaaatcc ctctcccctc agagatgtat acgttagcct tggtaattat
      361 ggctagagtt cacctggtgg tatcgtgtat tggggttgct tataaattag gaatgatggg
      421 ggctattgct tatgttgggg ggttatcggt tcttcggaaa ttttggattc tggttaggtt
      481 tagtgcaata tttactcttc tctgattttt aacaccttca cgggttagtg cgcattttcc
      541 catatggttg agagaagctt ctgaagagtg gctggctcga ctttatgggg ggtggcgttt
      601 gcttgtgctt agtgttattg gtgtgtcggt ggcgtctgtg ataattagaa gaattttttt
      661 tatggtagtt tcttgattgg taatttattt ttttaggctg agatgattgg cgtatactga
      721 cttttgaatg cggtttgtgt tagagtttgg taatgttgct ttggtatgtt tggttatttt
      781 ggtttctttt ttgttggggc taattttggg gttgccttgg gtgtaatgtg taatggaacg
      841 aaattaatta atggttattt atcttgtagt gctgaggtgt atgatgctga aagcggttta
      901 atgttggtag ctctgtgctc ctatgccgag aggttaaggg aatacgatta tgtgaatagg
      961 aatggtgtgg ttcagtatta ctcaggatat ttatttgctc attacaaggg gaaaaagtgc
     1021 tgtatcggag taaggagttt cggtggattt tttatgtggg gtgcgtttaa ttttcttcaa
     1081 gcttgtaggg tggcgcctct gggtgggggt attggtttag caaactgggt tgctacggag
     1141 gaattggtcc tgtattgatg tttagataaa ggtggactat ggactaatat gtgaaaatga
     1201 ttagtggaac tggtctcttg gtttaggcgg ggtgtggatt tggtgtgtca tttgatttgg
     1261 gatttctatg tttgggtagg ggggttggtt ctgtctgctt gagagcttgt gtgacggtat
     1321 attgaaaatc ctaatagttt aaagagggat ctaaatagtc ttaaggagga tttagagcct
     1381 tataaggagg agtataagga gatctatgtt agtgggaagg aggggttctg atcttgattt
     1441 gaagaagtta aaaggggcct ggagttaggg gtagaagaga tatacttatt atgaaatgtt
     1501 tggatttatg agaagtgtga ggctggggta aaaaatcgat ataggggttg agtttatcag
     1561 agtttgttta aatattctcg taagtggttt cctgggaaat ggtgagctca gtgtttgttt
     1621 ttgagtttct tttttggtcc tctttatttg tttcatttaa ttgggtgttt ctgaaatggt
     1681 tgttttttgg attcttggtt gtcgacaact aatcataaac agattgggac tctttatttt
     1741 tttcttggtg tgtggtgtgg tttgagggga tttaggttga ggatactgat ccggtgtaac
     1801 aatgcttgac ctggaattgg gttagtgggt ccggatcaat atttatctgt tgttacagtg
     1861 catgctattt taataatttt tttttttctt atgcctgttc tgattggtgg ttttggaaat
     1921 tggcttgttc cgttgataat tggggcacca gatatgaatt tacctcgtat taatgctttt
     1981 aggttttggt tgttggtgcc atctgttatt tttttgttgg ggggggggaa aattgaaggg
     2041 gggcttcaga cggggtgaac tttgtatcct cctctttcta gtattaggta taggagaagg
     2101 ccttctgtgg actttggaat tttaaggttg catatagctg ggttgagaag gattttgggt
     2161 tctattaatt ttattacgac attgcttata atgcgggggc cggagggtcg gctggatcgt
     2221 atggctttgt tttgttgagc tattggagtg actacattat tgcttttgat tagagttcct
     2281 gtgttagcgg ggggtttaac tatgctttta acggatcgac attttaatac taggtttttt
     2341 caacctacgg gggggggaga tcctgttttg tttatgcatt tgttttggtt ttttggtcat
     2401 ccagaggtat atgtgttgat tcttccggga tttggcttaa ttagccatgt gttggcggga
     2461 tgtgctcgta agaaagttcc ttttggttat attggtatgg tttatgctat gtgttccatt
     2521 ggaataatgg ggtttttggt gtggggacat catatgtttg tgtctggttt ggatgtagat
     2581 acgcgggctt atttttctac ggctacaatg tgtattgcgg tgcctacggg tgtaaaggtt
     2641 tttaggtggt taatgactgt gcatgggatc gggtatcata ctaatgagcc ggctctctta
     2701 tggtgtatgg ggtttttgtt gatatttaca gtgggggggt gtacgggggt gattttggct
     2761 gctgcttctt tggatgttca ccttcatgat acatatttta ctgttgggca ttttcattat
     2821 gtattaagga tgggtgctgt gttttctgtg tttgcggcgc ttcattgata ttttcatttt
     2881 tttactgggg tgatgttgca tcaacgttga tctcgttggc atttttgatg tgtggcaagg
     2941 actgtccacg taatttttac tccgatgcat aggatgggag tggggggtat acctcgtcgt
     3001 tattatgatt acccagaaac gtttattgta ggtaatgcca ttgctactgc tggaacgttg
     3061 ggtataagaa tacttgtaat tatgtggatg tggttaattt gggaggctct tgtggttcaa
     3121 cgaaggggtc gttggaaagg agttcctagg gggttggttg atcggattgg ggagactcct
     3181 cctttacatt ctttttggtt gcaccctcat cagattgcct ggaaattatt tatgttgggg
     3241 agttttaagg ctgctttgta taataattta cttttgaaga caaagagtct ggttccttgt
     3301 aaagagattg agtggttgta gttggggtgc cctgtagttg aatacaacgt tgccctgcaa
     3361 aggtggaggt accggtataa aatccaggtt ggggtttatt ggttgcttaa ttggtgtaat
     3421 tagcatgtcc ctcttccaaa gggaaggagc cagaggtgca ttaagtagtt tgggtttttg
     3481 taagttaagt gctgagtagg gtttatggtt acgtttgggg cgttgaaagg gggtacctag
     3541 ggggttggtg gataaggtgt attggcctat taagttacac actttctggt tgcatactta
     3601 tcagattgct tggaagctgt ttttgaaggg gaggcctaag gctttgttgt ggaacccggg
     3661 gctaattgag agaaagaggg tgtatcctgc aggaactaat tattaagtct ttgtgggtgc
     3721 cttgtagttg ataaaaacat caccttggaa ggtgaaggtg ccagtcgggc tggctgaggt
     3781 attatgataa tgcgaattag tggtgtgggg ggggtgttag cattgtgggg gttattgttt
     3841 gtttacgggt gagggggctc ttttattttt ttacagcgcg ttgctgagtg tggtgggggt
     3901 gggttttgtt tgggggtttt ggttgatagg gctagagtca gctttagggg ggttgttatg
     3961 gttgtagttt tattggtata cttatatagg ttgggttata tgggtgggga ctatgtgagg
     4021 cgaaaatttt atattatttt gtcgggtttt gtaggaagga tgattctttt aattttttca
     4081 ggcgatttag tgagcatgtt tttggcttgg gaggggttgg ggattaggtc gtttttgtta
     4141 gtagtgtatt acaataatca ccctagggct tcttctgggg ttattacttt aataagaaat
     4201 cgggtggggg atgtatgttt tttgcttggg ttggggggga tgataggttg gggggagttt
     4261 agttttttag gttcagatgt ggggggtagg atgatgtttt tttttgcttg tgtttctaaa
     4321 agggcgcagt ggccgttgtg tggttggctg cctgcggcta tggctgcacc gactccggtt
     4381 tcagctcttg ttcattcttc tactttggtt actgctgggg cttatctatt gtttcggttt
     4441 gagggggtgg agttgcaagt aacagggtga gtgttagtgg tgcccctggt gacgatgttt
     4501 ttggctaggc ttagtgcttt ggttaggtat gacttaaagc ggatagtggc catatctacg
     4561 ttgaggcaca ttgggtttat taggtgggct gttttggggg gatatgagag attggccttt
     4621 tttcacttaa tcaggcatgc tttatttaag tcattgttat ttttgtgtgc gggtgctatg
     4681 atccaaggaa ggggacatag acaggatatt cgggttatgg gtggggtgtt gaaggctgat
     4741 cctatttttg gggttggttt attttttgct agggtaaata tggtgggttt tcctttaata
     4801 gggggatatg attctaagga agcggttgct ggttggattt taacttctag ggtgcaaggt
     4861 gaggagttat ctctattttt agggttttta actttggtgt ttaggggtgc ttatgctttt
     4921 cgttttttgt ttttattggg gggggagtgt agtagggtta ttgtgggtag tgggagacgt
     4981 aggctttggg ggggactacc tgtagtggtg ttggtgttgt tagggttggg cgttggtaag
     5041 tggggttatt attttagggt tgttggtttg ggaagaactg ggtttgtcta caattggggg
     5101 tggttgtgtt ttttggttgt tgggggcatt gtggggagaa gagtagagtt tagggttaat
     5161 tgatatgagg taggggagtt aggaagggtg agttcttttt taaggagggc tctcttggtt
     5221 agctcgttag aggtaagaag gcagctggag atgggttggt tggaacaggt ggcaggggag
     5281 ggtttgtttg gggttgggga gggtgtacga tcaatgtaaa ctggtaggga gtggtgcccc
     5341 cgtggagtaa aaagctcgtt aggctttcaa tctaaaggtg cctcttgggc taggggtagt
     5401 tgggtcgggg gttatgtttt gtttagggtt agttatggga atgctgagtt gtattcctaa
     5461 ggggtctttt tttagagttt ataggtttgt tttctttctg ttgttgatgt gagtttcgtt
     5521 gtgtttttca agtgaggtgg ttgaggggca ggtgttggta gagggtgaga ttggccatgg
     5581 ttttgtgttc cttagcttat ggctaggggt tttggtttat ttagtggagt atgggggtcc
     5641 ccttaagtct cagttttgta attttgtttt ttttgtgtgt gggttgtctt gtttggcttt
     5701 tatggggatt ggggggatat tttattttgt actttttgag ttggtatttg tgcctgtaag
     5761 gggcttggtg ttaatttggg ggtataataa ggagcggatt agggcggttg cttatatagt
     5821 ggtttattct gccgttgggg ggaggttcca tttggtttct cttgtgagat tgggggacag
     5881 gttaggggga gtatacttgg gggggaggtg atcgggtgtt ggagagaggg tggaattgtt
     5941 tatttggtgg gttgggattg tttttttgtt tttggtgaag gctcctttgt ttgtttttca
     6001 cttgtggtta ccaaaggctc acgttgaggc tcctacttgt gcttctatgt tgttggcagg
     6061 gttactgtta aagttagggg tttatggatt atttctttat gagggagtgt ggcagacaag
     6121 gaatctttgg gtgggggttt gacaggtttt gggtttgtgg gggggaggat atgctagttt
     6181 gttgtgtttg cgtgagcaga atttgaaaaa gattgttgct ctttcgtcgg ttggacatat
     6241 atctttgagg gttactgcgt tttttatggg gtgtcaggtt gcttgggatg ctatatttgt
     6301 aatgggggtt atacatggct tgtgttcttc tgcattgttt gggtggacgg ggcttcacta
     6361 ccatcagagg ttgagacaga gtaggttttt agttgggggg taccgggctg ttggggggct
     6421 tgggggggtt tttgtagtta tactggtgtt aggtgtggct ggagtaccgc ctatgggttc
     6481 tttctggggc gagtacttga ttttttccgt tgtttttggg gggtttttaa gggggggtgt
     6541 gttggtattg tttgtgggga ttttaaattt gttatttctt tgctatttgg gtttgtgggt
     6601 gtgtcatggg gattgaaggg ctagcagttc taaggtgata tacggggggg atcgaaggtg
     6661 tttgtgtatg gtgggtcacc tggttccttg tttcttgttg tttttttttg tttttttggt
     6721 ttgtgtttag gatgtggact tatggaaata aggtcttggg agttttgaga aagttttgtt
     6781 atgattttcc ttgtccgatg aatcttaatt atgcgtggaa ttttggaagt cttttggggg
     6841 ttttgacggt ttttcaggtt ttaactggtt ttttgcttag tttgcattat gttccggttg
     6901 ctgacttggc tttcgggcgg gttgcccata ttgagcgaga tgtgaattgg gggtggttta
     6961 ttcgtagggc gcatcaggtt ggggctagtg gtttaatggg gtgtataatt ttacatattt
     7021 tgcgggggtt atactacgat tcttatgacc ggacccctgg ggtgtgatac gtagggggtt
     7081 tgctttatgt aatttgcata gctgttagtt ttctgggtta tgtgcttcct tggggtcaga
     7141 tgagttactg gggagccact gtgattacta acttatttag ggttattcct tgagtgggaa
     7201 aagatattgt tcggctagct tggggggggt attctgttgg ggatgcaaca ttgaatcggt
     7261 tttattcgtt tcattttatt cttccttttt ttatggtttt tttggttggt tttcatttgt
     7321 ctttgcttca tgagtttggg tcttctaacc cgttgggtgt ggataggcga actatgatgg
     7381 ttccttttta tccctattat ttttatggag atttgctggg tattattgta ggggctgggg
     7441 tttttagtta tctggttttt ctggatccct atcttctttc cgacccttta aattatgagg
     7501 aggcaaatcc cttggtgacc cctctccaca ttaaaccaga gtggtacttt ctgggttatt
     7561 atgctttgct gcgaagagtt cctaggaaga ggggcgggat tgttttgatg gtgttagcta
     7621 ttgttagaat tgttataatg ccagtaacta gggataaaat tatgttgggg gtacctaatt
     7681 atattgggcg ttctactttt ttttgattac aggtgaattg ttgagtgttg ctttcgtggt
     7741 tgggggctca accggctgaa gagcctttta ttatagcgag ggcggttacg ggtttgtctt
     7801 tagttgtgct tgaggattta gagcagttgg tttgtgattt ttattgttga tacgaggagc
     7861 aactgtggga tgggggtgaa gagatgaagg gggggttgtt gagtgtgagg ctttaaagaa
     7921 agatgatgca taaagaaagg ggattccccg gtacggtgga actaaaggaa tttaagattg
     7981 aggttaatct ccccaagtat gattatatgg ttctaaccca gttggattgg gggtttttag
     8041 atttatcaga gttgcggctt gacagagtga agtcaagagt ttctagcttt gagtgttctg
     8101 gaaaggaagc gtttcactta gaggttctta ctcctgagga gttttttaag ggggtttcgc
     8161 tttcttggga ggggagtaag aaaattgtta ggtcttgacg taagtgtacg ggggagtgtt
     8221 gggaagactt agaagaaaag gtagagtggg cagggttagg taagagggtg gtggaagagg
     8281 aggagaagtt ggtggcttgg gttcgtattg ctataaagga ttgtggcatt gaagacattg
     8341 aacctcggga acggtcaagg gggttttgat ttaagcctaa ggggcttgtt gagaagaagg
     8401 tgttaagatg tatgggggat aatgtggcta actatattcg gtatgataat tattgtaaca
     8461 actcttatat aaatttggct tattgggagg cggatgtagc gcgaaaggtg agtggttttg
     8521 taaaaggtct tactactatg cctgttcgtg ttgggtcagg ggggtttggt ggggagacga
     8581 gttggtgtgg gtgacagcat ccctttatcg actctttggg tggttttatg tctcgttggg
     8641 ggtggtcgga ttttttattt ctttacccgc tggaggtgat tttttatcct tttttttgag
     8701 ttggggactc tttttgggtt ttaataatgg tgggggctgt aacttttatg ggagtcttgg
     8761 ggagggcttg gttggagggt actggtgggg gggtgttagt ggggattttt cgtgggctat
     8821 tccataaggt tttgggtttt ttttatggtc gcgggttgtt ggtaataggg ggtttaaaga
     8881 agttttggga ggtgtgggca atggtgtatt tctctttggt ggtgagggag gttttgcctt
     8941 ttagaactca gattactttt ttgggatacc cgttggttac tttaactgtt gctggtttgt
     9001 tttgtttaag gttttcttct tttttagctc ggcccgtggg ctttattggg gggttggttc
     9061 cttctggtgt tcctaggttt ggggtacctt ttgtgatggt tttgcttgta atgagaagct
     9121 tgttgcgtcc gttagttttg gctatacgat taactatagg tgctgtgata atggttacgc
     9181 tagagggaat ttttcattat tggtgtgtga aagctggcga tttacattta tctagtcagg
     9241 cggaccgttg gtattatttt tgtcctaggt gggttggggg tcctggggta gttgggtatt
     9301 tgagggggtg gtgttacggt tgttgggtga ggtttgtggg tatttgaagg gagaatgtgg
     9361 ggttgcttgg aattatttat ctttgggttt ctggtatgtt ggggttggag aagttgtttt
     9421 atatgacttt tcaggtggga ttgctttgtt gtttggtaat ggtgtatcag caggagcatt
     9481 acctttaggg ttgagagctt tacgatgttc aggttgggga ttacggttcc tgcttatatt
     9541 gcttctgtga ttgtcacatt agtcagggtg gtggtgggtc ttttgagagg tggaaggttt
     9601 atgttttggt taatgttgga gcttggagtt tgttcttttt gtggggttct tgctttttct
     9661 gagcctatgg ggggggaaag ggttgctaag tactttgttg ttaatgtttt taggggagtg
     9721 ggtatcttat ctgggttgtt ggctgagtga tctggtgtga tggtgggatt agattatttt
     9781 tttttggatt ttatggtttt ggtgtgtatt tttactaagt tggggcttcc tccttttcat
     9841 ttttgggttg ttggtgtgtt gcgaaggtgt acttggtttt ctgctttttt attgttggct
     9901 gttcagaagg ttcttccttt ggtttttttt tgctattgtt ttgactttag gtctgatttg
     9961 atttttgtgg ttttggtgag tattattggg gctgggttgg cagggatggg acaccatgag
    10021 tcttattttc ttattgggta tagttcaatg gttgtaagag gctgacttgt tttagtgtct
    10081 tttgttaggg tgggggtgtt tgttgtttgt attttttttt atgttttggg tttgtttata
    10141 gtgtttagtt gtttgcgaga gagtgggtgg gtgagaggtt gtcctcctca ggcgcctagg
    10201 agttgagaag ttcttggggt tttattaata gtggttccta ttggaccggt ttatttggtt
    10261 aaagttttgg tttggtctgc tcttacgagc agcgggtgtg ttgttggggc ttggggggtt
    10321 gccgttagca gggttttatt agtcccgatg tatttgcgga ttattactct tcttgttata
    10381 aagctttgga agcggggagt aagggatagt caccctaatc aggggcattt ggttccttgg
    10441 tgtttaggct tcggtttttt tttggtgggg gggtttgttt ggggagtcga ttttgggttt
    10501 tggttatgct tgattggtgt atggagcatg tccctcttcc aaagggaagg agccttctgg
    10561 gcatcaagtt aggaacgggt ggtaaggagg tttggagttg ctacaatagc tttgttctgt
    10621 gttgcattta gttatgaagt tccttttttg ttggcggttt cggttttttt cagttcggct
    10681 ggtgtgactt ttggttttgt ttggtctcgg tctacttggt ttggtgttat ggtgtggctt
    10741 gtttacttga gggcattatt gattatgttt cttttctttg tttctttggc gcctaaccct
    10801 gatttttctg gggttagggg gtgggcttta aaggtgagga gtgttggaat ttcagtttgt
    10861 tttagtggtg gtttggcttt agagggggtg ggggttggtt tagtgtcagg ggaggcaagt
    10921 gggaggttgt ctatggtaaa tctttgggtg ggaaggagag cactattcat ggcgggacta
    10981 gcggcttatc ttttttttac ggtagtggta gtttccaagt tggctcatcg ggggggtggt
    11041 gctcttcgag gtgtgaagca ggcggtttgt taagtgctct atggtgtagt gagtgcacac
    11101 ccctcttaca ctggggaggc gggttattat ctctggggtt ttggccggta gtgtaaatag
    11161 cactttactc tttgaaagta aaagtgaagt tgtcttcccg gctaacatgg taatgccttt
    11221 tttagttcct ttagtttttt tattattggg tgagatgttg aagttgaaag agtgaccctc
    11281 aacaaaggtg gatcttgctc agcggagggc ttatgagtgt ggttttagcc cttttcagtc
    11341 ggctcgtcgt ccattttctg tttatttttt tttggtgggg attttgtttg ttgtttttga
    11401 tgtagagctt attttactga tgcctttgcc ttatcttggt tggttgagaa gggcaatggg
    11461 ttggggggtg ggattatttt tttttatttt ggtttttggg ttgtatcatg agtgacgaga
    11521 gggcagttta agttggcctg gtgtagggaa atagcttgaa gctactgggg ggcggttgaa
    11581 tctatggtgg tggttatttg ttcccgaaag atgccgtatc agtatatttt tccatatttt
    11641 actattttaa ttattattat tttagggatg atgatgtttg tgattgattt ttgatggggt
    11701 gtacctgttt tgtggaaggc ttatggttgg gctcggggag agttgggaaa tcagaaaaaa
    11761 cttggagagt gaaaatggat gaagtagtag gagttggggt aggtgtaagg ggggtagtga
    11821 ttagggttta tggtattgtg ttggagcgtc acattcttag ggttttatta atgttggagc
    11881 ttggtttatt attagggttg agaattttag ggtttttgtg ccctgtgggt tgacagtatc
    11941 tggttgcagt ggtgttggct cttggggttg gtgaggctgc tttaggttta ggggtggtgg
    12001 ttaagattag tcgttctggg gatcatgggc gggttcgtag gaaatctctt attggggatt
    12061 aggtgtgcgg cagtgtgaac ttcttttcaa ggaggagctc tgtgggggtt ggtgtagaag
    12121 atgccaagat ttcagccccg aaaggagtgg gccactaagt taaaattaga cgaagatttt
    12181 ataaaaattt actctaagcc tcaagggaaa tgggtcactg agaatcggga ggaggctttt
    12241 cgtaggcggc ctcggtttat gaggccgtgg cctcgctaca taccaagggt gtggccgatt
    12301 tgttgtgctt tcagggtggg gcagatgttg actaggttat gtctttggtt tcatgaggcg
    12361 aggttttttt tggttttgtt gagatttttg ttattggtgg ctactttttc gggttgggct
    12421 cgggaactaa ttattgaagg aagatactta gggatgtata cttctcacac gcatcgtagt
    12481 ttgaagtgtg ctatgatttt gtttattgtg tcggaggcta tgtttttctt ttcttttttc
    12541 tgggcttatt gtcattttgg gtttgctcct gggttttttt tgggttgtcg ttggccaccc
    12601 gtgggtatta ctcctattca tcctatgggt ttgcctttta tgaatttagt tcttttattg
    12661 tcttcctctt taactatcaa tttgtcccat gggtatttac gggttggaaa gcctttagag
    12721 tgtgggtttt gattggtttt tactttgagg ttaggaatgg gatttttttt tgctcagata
    12781 aaagagtact attgggctaa gtttactatt actgatgggg tgtgggggtc aactttttac
    12841 atgttaactg gtttacatgg ttttcatgtg tttcttggta tgggatttat gtgttttaac
    12901 ttgggtcggc ttgcgttttg tcattttcat actggggaaa acatttgttt tatctcaatg
    12961 ctatggtatt ggcattttgt agattttatt tgggtgatta tttgacctct tgtttatgtg
    13021 tggggggggt gggggtattt ccattacaaa ttaagtgctc cttgggaggt tgtcattaat
    13081 cctcattggg ggttttgtta atttgagtgg gctcttagtt taaattgaaa aacatctccc
    13141 ttcaaaggag aagatgcctg cggggagggc ctggagaggg gttagtttta acgtgtggtt
    13201 ttgtaccttg gtagtataaa aagttggtag ttaagaaact tggggtttgt ggtgtgagct
    13261 gtggaggcaa tttggtttcg gcccaaaggg aaacggttca attccgttgc gccattggca
    13321 gggaagccat gcttataggc gactggcttt taaccggtag atagcttttt atagttcctg
    13381 cttagtgtgt tgtcaagaga ggccctatac gctaagaaca ggcggactgc ctcataagcg
    13441 gttggtagtt aagaaacttg gggtttgtgg tgtgagttgt gggggcaatt tggtttcggc
    13501 tcaaagggaa acggttcaat tccgttgcgc cattggcagg ggtagtttaa gaaaaacgtt
    13561 agtcttgtaa actataagat gcttgtaagg ccccctgtta ggggagagtt taagggttat
    13621 tgttttggtg tggtctggag ccgtagaata agttaagttt tttcccctgt caagggaagg
    13681 gtgcccaagg gtcggttctt aagttgttat agttgcaacc tcggatgttt tggggtaatg
    13741 attgtgtgga cagatggtgt tttgggtgag gtttatactt gcttaggggt gcttatggcg
    13801 acagcttggt ctacgcttct tgagcgaaag attttagcta gggcgcaacg tcgtaagggg
    13861 ccgaacaagg tctcattaaa gggcgttgct cagcctttgg cagatgctct taaacttttt
    13921 ataaagaagc aggttattcc cagtcggtca aacgtgattc cttttgttac aatgccctgt
    13981 ttggctttaa caatttctct ctttctttgg caggtttggc ctgaggggta tggggggaga
    14041 aggtctaact atgaagggtt gatttatgtt tgtattgtgt cttttcatgt ttacgcagtt
    14101 gtggtggctg ggtgggctgc aaattcgatc tattctatga tgggggcttt gcggggggtg
    14161 gcacaaacta tttcttatga gttgccctat aatttggttt tgttggggtt gtttttgtgg
    14221 tatggttctt atagattggt tggggcaagg aggaatggtt atttgttaac tcactctttc
    14281 tttatttttc cggtgtgggt aatgttagtg ctttgtgagt tgcatcgtac tccttttgac
    14341 ttgacggagg ctgagaggga gttggtgtct ggttataata ctgattacgg tgcggtgggg
    14401 tttattcagt tgtttatttc tgagtatgct aatgtgttat ttgcgggtca gttgacttca
    14461 ttgttgtggc tttggtcagg acctttaagt ccttataggt gtattgtagt tggagtgttt
    14521 tttacggggg ggcttctttt ctttcgagct gtatttcctc ggtgtcggta tgaccagctt
    14581 atggaagttt gttggaagag tcttttgcct tttgtgtttt tttgcttttt tttttggcgg
    14641 gctggggttt tttttttttt ggggcgggtt ggtaagcaat attataagag aaaatatttt
    14701 cgcttaagca tacattataa gagaaaatat tttaacgcaa cgctacaaaa gtagaaatat
    14761 tttaacgcaa cgctaccaaa gtagaaatat cttggttggg ttccatagtg gtgcgttgct
    14821 tgtgtgcaag cggggggatt aagccctgct tgctcacagg tagagggttt agacggggga
    14881 ggggtagtta gtgaaaacac ttgcctgtgg cgcaagagtt gtctttaagg ctcttttgaa
    14941 aaatggccag gtttaatgtt gattagaggg ggtgttgcct ttgtggggta aggaggagct
    15001 catcagggtt tagcctgaag gtgcctgtta ggccaaaggt tataatatgt atactatttt
    15061 atttttagta gtaattgtct tgtgagggtt agtctcagcc tattgtttgc cggattactt
    15121 agttcctagg attaagatga tggctgatgt tgctaggcac atgtattggg ggatacttgg
    15181 ttgatgaggg attccggttt gtttaggtat ggcttttttg attgttgttc gtactaaaac
    15241 ttgattggaa aggttacctt acgcgtacaa gcggatgtgg attatggttt attgggttgg
    15301 gtttgggatt attgcatatg agtatgggaa aaggcagtat cctgattggg ttatttctat
    15361 aattaagacg tttagggtaa gtctttggag gtggtattga gagctgcttg ggtgatcggg
    15421 ggtgccgtta gttttaattt ggttatttct gatttgtttt ttgattttta tttgttggga
    15481 gaaatggaat ggggggaagg actagggtga gaggttttgt cagatgggaa gtggggcgtt
    15541 gcttgcatgc aagcaggggg ttaggccttg tctgtttata ggtagggggt ttaggcgggg
    15601 aaggggtagt ttaataaaaa cacttgtttt tggcctatta agttacgtat ttttggttgc
    15661 atacttatca gattgtttgg aagctgtttt tgaagaggag gtggctgaga gctaagcggc
    15721 aggctgtaaa cctgcttagg aaagaagaag gcctttccct cctttaggcc gatatgctta
    15781 aaaagaaaat tgttaggagc ctttgacaga gggcgagctt tatgctcaag gtggttttct
    15841 ttgtggggtc tttagtgggc cacgccattt ttgggtcggt tttcaggttg gtggggttgg
    15901 gtgctattgt gggggtaatc ttggggtttg aaggagctta tgaggatgat tttagggggt
    15961 ttgaggagct ttcatgtgtc tctcagattg ctcgttaaat gtggcgggcg ggctgtgggg
    16021 ttggttgaag agttgagtgg gtttttactt ggagtttatt aagggatgct tgcaagtatt
    16081 agcttctgat gatttagtcg ggaaattgag cgagattgat tgaggcaatc gaggtttttg
    16141 caagtctggc cgaaagatgg taattttgta tgtggttgta gtaatgattt tttttagagt
    16201 tagtttgttt ttagtgtctg tgtctggggc gttgaaatag ggttaactgg ggtaagggtg
    16261 tagctaggct tgattgtggg cttgattgtg gaatctagct ctgcttctaa ctctgcgtga
    16321 ttccttccaa gccttccaag ccgtgcaatg gtgcagtggt aggaggagga caatgggggg
    16381 ggtttttgtt gttgttgttt tcgaattctg ctggcatgca ttttttagtc agtcggagtt
    16441 gaactttgag gttcttgttg ttgaggttag gttttgtttt ggtatccggg attaattggg
    16501 aggaaaagag tgtaaactgc gggaactggg tattgagttt ttgggttttc ggtagttcca
    16561 tagaataaga acattagggc gttagggtgt cagtggggct ggccggggca ttatgtgaag
    16621 gggggttatg tgaaggagga taaagttaag atgatagtgg ttgagttttt tgtgtgagta
    16681 gttttttgtg tgatttgtct tatatgagtt ttggctcgca agtcttagtg gaggttgatt
    16741 tgatgttaat tctgatggtg ccatggttgg tgccaaggtt gggggttggt ggggggcatg
    16801 ggggtggttg gggtttttgt taggattatt ttttattatt atgtttttag tttgtgtcag
    16861 gggtggggca gaggaggggc ctgaggaggg tgatgcggag tttgttgcgg tgtttatgtt
    16921 atgagttgtg gtataagttc tggtgcccgg aaaaggcggg ggaacttatt tggtggggga
    16981 acagatttgg tggggggcgg agatatggtg gggggttgat ctttgagttc gggttttttt
    17041 ctgggggtgg ctttgtttta tgtattgcgg ggagtatggt agttggggga tgttgtcact
    17101 ttgtgttgtg ggtgggagtt gggttttctg ttttggtgat ttgcgttggt tttttgattt
    17161 tttcactggc gtaatggttg attagatttt ttgctgtttt cactttggta atgagtcaca
    17221 agggtagatc ctgttttctt ttttgaagtt tgtggtaaga ggagtacagc ggcgttttta
    17281 ttttatcctc aggtttgggt ttatggaagc ggggtggcta attctgggac tttgggggtg
    17341 tctattttgg tactttggtg gatgtggtta ttttggtagt gtgggtgtgc ttggcgtttg
    17401 gggttttggg gggtttgcgg ggggtgctgg ggggattggg ggttaggggg tattggccta
    17461 ttgacttata aatttactgg ttttatgctt acaagcttac tgggtttttg gggtttttta
    17521 gggggggggt taagggtttt tttgggggcc cgggggtaag taggagggag gtagtttgtt
    17581 tcatgaatga attattaatt atttgttggt gggtgccttg ttgttaaaaa aaacacctcg
    17641 taggatgatg aaggagccgg tcgggctggc cgttgtgttt tcccaggctt gtggtgtcag
    17701 ggtggtgttg tgtgggtggt tagtaaccgt aattctcgat accggcctga ttacgccggt
    17761 agggagtgag catgcaggtt ggattactca tttagcgtga tttaattttt ttattatggg
    17821 tgtaatttta agtttggtga ggggtagtgt attggtgggc tcccacggta aaacgtttcg
    17881 tcctaagcgt ttgtgtaaca agcggttgga gtggtggtgg tcattagtgc ctattttgat
    17941 tattaggtgt ttagactgtc caaacttaat tattaactac ctgagggaaa aaaacccttt
    18001 tcctgtctat ggggctaagg tgattgggct acagtggtat tgacaatatg aacttgagta
    18061 tttacgtgaa ctttgttgcg agctggatgt cttaagttgg gtgggagttt ttttagagtc
    18121 tgccgtggtg agttacctta agtgttggtg ggaacgggat gtgaaattct gatttaggct
    18181 tatttgacct ggtggctatg gcctagggaa ggttcttatg ataaggcatg ataggtggag
    18241 tgttgactcc tatgaggtgg ggtgagatga taagaggatg cggtttgggc aaactgatac
    18301 tcgactggtt ttaccgtcga agacaccttg tcggttgcta tgcaggggag cggatgttat
    18361 tcacaacttt aatgtaaaag ctttaggggt atcggttgat tgtgttcctg ggcgtgcaaa
    18421 tcaacacaag cttctcggta aagttggtgt ttatcaaggt ctttgtaggg agctttgcgg
    18481 gattaatcac ccgcatatgc cttgctcggt tgagttaatt ccgttgctgg attactacaa
    18541 gtggttaagc ttagggttgg tgagaactcg cacgtaagct tatggtgggg tttggagggg
    18601 cagggtttag ggttcgtgtc tcagtagggg tgtgaaacgt gggacaggtg agataaggta
    18661 gtagttaacc gcaggggctc atgccccctg aacgagggtg caaatccctc tcttgccaaa
    18721 ttaggcaagg tgtggagctg tcttgtagtt gataacaatg tcaccctgca aaggtgaagg
    18781 tgccggggat aagcctggtg ggggtctctt agtagttgtg gttttaaagt ggtaggtgag
    18841 ataaggtagt agttaaccgc aggggctcat gccccctgaa cgagggtgca agtccctctc
    18901 ttgccaggtg agacaagatg acctgttatt attttgggga cgaagccaat taatggtctt
    18961 tggctgttaa ccaaatgtaa gctttcgaaa gccgttccta gctctgttga gaacccgttt
    19021 tctgaggccg acttgcgggc aattcgaagg tatccatggc cagttgttat accacattta
    19081 tggcgccaag gtcggcgaat gcacctcaac agaaatcttt aatagagacc gttgaggaaa
    19141 aggttctgta ctccgtggta cggaataggc aaactcagct caatccgaaa aaccgaagtt
    19201 aatatagccc atgctggcgt gtagcatcga agtttgaacc ggcaattagt gcgagctaaa
    19261 cccagtggca atgaggaaat tggctgtgta accgaacggt gccagcacta gcggttagac
    19321 cccacgccat aattgttggg ggacggttga agcaaagctt ttgtagttac tgcctgattg
    19381 gtgaaatgag caaagagatg attgttgcgg aacttagcgt atacacgtca aagataggca
    19441 gaaacgggga ttagataccc ccttatccta aaccctaatt tcttacctga tcagtacttg
    19501 tgtcacacaa gaaagtcaag cctggtgacg gctgcctaac gtcgcagtgg agcttgggcc
    19561 tcaatgtgat gacccgcatg aacccagccc cccttgtaat agcgtatgcc caataaaggg
    19621 tagagggtaa ctttgctaga actaaaagct gtagtgtaaa tggttttaag tttattggta
    19681 aagtacacag ttgcagtatg gctgtccatg gttgtttagg ttactgaata gcgaaagatc
    19741 catgatctat cttgagagac tcgagtaagt gattcccccg cttacgtttc tactcttgtg
    19801 attagctatt ccatttaatt ggtttaagct tctagccaaa agctagttgg aaggaagtag
    19861 gtgatatagt gtctaatcct ggaggggtga acctgagcta cgttctatat gataggcccc
    19921 gctcttgaaa ctgtggtagg gtgtagaagg aattgctagt aaacttcaat ttagcacttg
    19981 aagttgaaag cgccaactgg gtagtgtaca aaccgcccgt cacccgctta gtaataggtg
    20041 gtaagtcgta acaaggtgag tgtaggagaa cctgtactct ggtttataga gaggtgtggg
    20101 acacaattct gtacaccagg atctgtgtca taacgtttgg agcgattgga tatgggctct
    20161 ggctgggtgc tcccggtcag catttcaaga aatggatgtg gccggatgac tttgatgatg
    20221 agtattttcg gacaagagtg ccttctcccc ccactagtgg ggggggacag gaagaggaga
    20281 ttaagttggt tgtacaggaa gggcgagcga agattgtgtt tccgaagaaa gaggaggtgg
    20341 aagttgagtc gcctagcggg ttagaggaag gttgtgatat ggtaagaatt aggcaggaga
    20401 tggtaggctt gggtgattta cctattgcag ctcaagattg attagacttc attgtttttc
    20461 ttaggcagat tttattttag ttttgttgta aagtgggtat tactaattcc agaagagtag
    20521 aaaggcttac ctttggtata atgacaccat tagaggtttt cttaggaggg ctcccgaagt
    20581 tgaaagagct gggggaagtt agtcgtagaa ctaattgggg ttgttgaagg accctcaaga
    20641 aagctttcct tagaggtgaa attccattac gggtttttca aggatacctg gatttaactt
    20701 aggtctcata gagtgattac tggcgactcg gagtaagctg ggtgggcgta gtgttagtcg
    20761 tgggtgttct taagagtagg ctttaaggca gccacctgga acgaggtcgt ggctgactaa
    20821 atgtaggacg ttgggtgaag aggcagttta aggtttgatg gcttagcttt ggtatgtttt
    20881 ttgggcgctg aagaagttgg attctgtggg gagatgagta ctaatagaat tacagggtta
    20941 ttcggggaat tattgaagat gaactcggct tagaaggatc aggactgttt agtaaaaaca
    21001 tagtgtgggg ggaagaataa tccaacatca agcgctgccc ggtgccttag cggtaaacgg
    21061 cggccttagc gtgagggtcg taaagtagca taataattcg ctctcttaat tggaggcagg
    21121 tatgaatggt tctacatggt taagctttat ttttagtgct ttgtggaaac tagcgtgtag
    21181 gtgaggatac tttgcgtatt ttagatagac aaaaagaccc cagaagctct ggctaacgcc
    21241 ttggctggga gagttcctga gaaatatcag aagaagggct gatacccctt aatcttactc
    21301 ggattcgagg ttgtggggat cccttagtgt taggaaactg tcggaaacat taggaaagtt
    21361 actctggggg taacaggcta atccagtttg agagttcaaa tcggcgactg ggcttagtac
    21421 ttcgatgttg gctttggggg actcggttgt gtaggggcaa gaagagtggg tctgttcgac
    21481 ctttaaaacc caccgtgagc tgagtttaga acgtggtaac acagttcggt tcctatcttc
    21541 tattaattac atcccttttg tacgaaagga cttagggggc gagatgggtg tgtggcctgg
    21601 acggatgctt aaggataatt agtgctgatt ctaaggagag ctgtggcttt aaatgaagtt
    21661 ttattaaaaa agatttat
//
LOCUS       MW143039               19004 bp    DNA     circular INV 29-JAN-2026
DEFINITION  UNVERIFIED: Hydroides elegans mitochondrion sequence.
ACCESSION   MW143039
VERSION     MW143039.1
KEYWORDS    UNVERIFIED.
SOURCE      mitochondrion Hydroides elegans (calcareous tube worm)
  ORGANISM  Hydroides elegans
            Eukaryota; Metazoa; Spiralia; Lophotrochozoa; Annelida; Polychaeta;
            Sedentaria; Canalipalpata; Sabellida; Serpulidae; Hydroides.
REFERENCE   1  (bases 1 to 19004)
  AUTHORS   Sun,Y., Daffe,G., Zhang,Y., Pons,J., Qiu,J.W. and Kupriyanova,E.K.
  TITLE     Another blow to the conserved gene order in Annelida: evidence from
            mitochondrial genomes of the calcareous tubeworm genus Hydroides
  JOURNAL   Mol Phylogenet Evol, 107124 (2021) In press
  PUBMED    33610649
  REMARK    Publication Status: Available-Online prior to print
REFERENCE   2  (bases 1 to 19004)
  AUTHORS   Sun,Y.
  TITLE     Direct Submission
  JOURNAL   Submitted (20-OCT-2020) Department of Biological, Hong Kong Baptist
            University, 224 Waterloo Rd, Kowloon Town., Hong Kong, China
FEATURES             Location/Qualifiers
     gene            114..183
                     /gene="trnM(cat)"
     tRNA            114..183
                     /product="tRNA-Met"
     gene            242..310
                     /gene="trnY(gta)"
     tRNA            242..310
                     /product="tRNA-Tyr"
     gene            373..1576
                     /gene="rrnL"
     rRNA            373..1576
                     /product="16S ribosomal RNA"
     gene            1905..2747
                     /gene="cox3"
     CDS             1905..2747
                     /gene="cox3"
                     /translation="MSPWARYLPSLWPICSSFTVGQLLLSLCLWFHEASVSLFFFSFL
                     LGLLCAVGWVRELVLEGSFMGMYTSYTHKSLKCAMILFIVSEAMFFFSFFWAYSHYGF
                     APGFFLGCRWPPMGITPIHPMGLPFMNLVVLLCSSMTINFSHGFLRAGKPFWCGVWLM
                     FTLGLGVMFFCAQLKEYYWAKFSLTDGVWGSTFFMLTGLHGFHVFLGMGLMGFNLVRL
                     FLCQFHTGENISFISMLWYWHFVDLIWVIIWPLVYVWGGWGYFHYNLSTPMEIFINSS
                     WGQS"
     gene            2790..3707
                     /gene="nad1"
     CDS             2790..3707
                     /gene="nad1"
                     /translation="MILWMEYGLSEVYTCLGVLLATAWCTLLERKVLASAQRRKGPNK
                     VVLKGIIQPLADALKLFLKKQVIPSRSNLFLFSLMPCLALTVSLFLWQVWPESYGGCS
                     SNYEGLIYICIVSFHIYAIVGAGWAANSIYSILGSLRGVAQTISYELPYNLTLLGLFF
                     WLSSYSFMGSQANGYFLSHSEMVFPIWVMLLLCELHRTPFDLTEAESELVSGYNTDYG
                     AVGFIQLFISEYANVVFSGQLTSLLWFWGGFTFVSVLFGVFLSGLFLFYRAVFPRCRY
                     DQLMEVCWKVIFPFILLWFILSISGVLYL"
     gene            3709..3772
                     /gene="trnH(gtg)"
     tRNA            3709..3772
                     /product="tRNA-His"
     gene            3972..4649
                     /gene="cox2"
     CDS             3972..4649
                     /gene="cox2"
                     /translation="MSEGFRPKRLWSSKLEWWWSFIPILIVVLLDIPNLIINYASEKN
                     PFPILGAKIVGLQWYWQYELEFLATFASNVGMFLWLLTSGFMLNKPNYLVGILATWKG
                     SMEKWDFYNLQHCSYNVDSYEAKWGLNWLSRLSHSDARLVLPLNTPCRLVFSGSDVIH
                     NFNIKSLGISMDCVPGRLSQHKFLASKVGVFHGLCSELCGVNHPHMPCSLEVIPHSIF
                     LGFLYEG"
     gene            4852..4918
                     /gene="trnF(gaa)"
     tRNA            4852..4918
                     /product="tRNA-Phe"
     gene            5033..5097
                     /gene="trnG(tcc)"
     tRNA            5033..5097
                     /product="tRNA-Gly"
     gene            5151..5216
                     /gene="trnK(ttt)"
     tRNA            5151..5216
                     /product="tRNA-Lys"
     gene            5614..5682
                     /gene="trnS1(tct)"
     tRNA            5614..5682
                     /product="tRNA-Ser"
     gene            6172..7725
                     /gene="cox1"
     CDS             6172..7725
                     /gene="cox1"
                     /translation="MSGFSLSVLIRGNNAWPGVGLVSPEQYLSVITVHAILMIFFFLM
                     PVLIGGFGNWLVPLMIGAPDMALPRINAFSFWLLVPSVIFLLGGGKIEGGLQTGWTLY
                     PPLSSVKFSSSPSVDFGIFSLHMAGLSSILGSINFLTTLLNMRGPESRLDRMPLFCWA
                     LGVTTLLLLLSVPVLAGGLTMLIVDRHFSTSFFDPVGGGDPVLFMHLFWFFGHPEVYV
                     LILPGFGLISHVLAGCARKKMPFGYIGMVYAMCSIGMMGFLVWGHHMFVSGLDVDTRA
                     YFSTATMCIAVPTGVKIFSWVMTLQGIGHHSWEPALLWCLGFLVMFTAGGCTGVILAS
                     TALDVHLHDTYFTVGHFHYVLSMGAVFSVFAAFQWYFHFFTGTMLHQRWSRWHFWGSV
                     GTVHMIFTPMHSIGLGGMPRRYYDYPESFTLGNATASCGTLGMALMTMFWVWLIWEGL
                     SSQRLGRWKSVPSGLVDRLGWQIPLHTFWLHSYQIVWKLFSSRSPKACLNPLLKAAKG
                     LNKRLSLVS"
     gene            7822..7887
                     /gene="trnL1(tag)"
     tRNA            7822..7887
                     /product="tRNA-Leu"
     gene            7888..7957
                     /gene="trnC(gca)"
     tRNA            7888..7957
                     /product="tRNA-Cys"
     gene            7962..9494
                     /gene="nad5"
     CDS             7962..9494
                     /gene="nad5"
                     /translation="MLWGVLLGCFFCCLFEGSTLYTQQVSDFFGGFLCLGFLVDSTSL
                     SFGGVVGLVSVVVYFYSLGYMGGDQMSRKFFSLVFIFVSSMFILIFSGDLLTMFLGWE
                     GLGVSSFLLVIYYSNHASVSSGIITMMSNRVGDVFFLLGLGSLYMGGEVSFLFSEAWG
                     CGFFFFACVAKSAQWPLCGWLPAAMAAPTPVSALVHSSTLVTAGGYLLFRFEGVELMV
                     LDSLLLIPLTTMLLASLGALVSYDLKRLVAMSTLSHIALICWAILGGYESLAFFHLVI
                     HALFKSLLFLCAGVLIQGAGHSQDIRLMGGSFESHLICKIGLLYSSVSMMGLPLLGGY
                     DSKELVMGGILLSGIQNSEFSFLLGSLIMFFSGGYAFRLMGLLLMSKKVALFGHNNSS
                     VSLNCIGVLLLISVILGKWGYFYSSLGMTSLLGLLEPSWFSLFISGLLVDFWLSGEDY
                     NAWYEVGELGSMSLNLSISCLHGCLSISEEVEMGWLEGVGGEGMLKTGKGICNVTSNN
                     EW"
     gene            9507..9569
                     /gene="trnE(ttc)"
     tRNA            9507..9569
                     /product="tRNA-Glu"
     gene            9570..10886
                     /gene="nad4"
     CDS             9570..10886
                     /gene="nad4"
                     /translation="MFTLGSSLFLMMILKKGSFFSAYGASFFIFFLWASLFGFSGVFS
                     GQMLTEDYVNHGFLLLSLWLGVLVFMMEFRGSLKFQFCNFVFSVCGLCGLCFIMGSGM
                     VYFIFFELVFVPISALVLIWGYNKERISAVVYMVVYSFLGGGFHLISLVSLLEGSGSL
                     FLTESVDGSGETVEVFMWWSGLMVLFLVKAPLFMFHLWLPKAHVEAPTCASMLLAGLL
                     LKLGTYGLFLYEGVWQASSSWGSIWQVFGLWGGVHAALLCMRELNLKKIVALSSVSHM
                     SLSITSFFVGTRGGWDAMYLMGIMHGLCSSGMFSWVGCHYYHASNQNSLLSGGYRSVG
                     VLASVSFVFLSLGVAGIPPMGSFWGEFFIFSVFLNSFIVGGVVLVLVGILNLLFICYL
                     SLWICHGEWGSSSSKVFWGGTRSYLCMLGHWLPCVFLFLFMFLIYS"
     gene            10890..12059
                     /gene="cob"
     CDS             10890..12059
                     /gene="cob"
                     /translation="MTTYISMRKRYNFLSIISKFCYNFPCPLSLTSFWNFGSILGFLT
                     VTQVLTGFLLSLHYVPVSNLAFDRVAHIERDVNFGWVIRSFHQVGASGLMLGMVIHML
                     RGIFYDSYDRTPSVWYSGAMLYVLCMAISFLGYVLPWGQMSYWGATVITNLFSVIPFI
                     GGDIVRLAWGGYSVGDATLNRFYSFHFLLPFLMLVVMGGHLSLLHEFGSSNPLGLDSR
                     ISMVPFYPYYLYSDILGLSLWMMMSSYFVFLNPYVLSDALNYEEANPLVTPLHIKPEW
                     YFLAYYALLRSVPSKTGGILLMVMAILFLVFLPFASDKLMLGVPNYLGRSGCFWLFVN
                     CWVVLSWLGAMPAEEPFIMMSGLMGLFLMVVSELDSLICDVHDWYEDKSSVLSSY"
     gene            12330..13106
                     /gene="atp6"
     CDS             12330..13106
                     /gene="atp6"
                     /translation="MGDLYWVFLMVGAVSFMGLMDSEWLERSGGGVLVSLYRQGLLKI
                     LNFVNGRFYLPTGGFKKLSETWALVFFSMVVSEALPYSVQMTFLGYPLAILVFSMIFS
                     LWVSSFFQGPTEFMKGIIPSGVSGAAAPFISILVLVSSWMRPLVLVMRMSMAAILMVT
                     LEGIFHYFSMSLYDHYLVSLNNKGLIFWSENFGMFSAGFLTISGVLGLDKLFYMSFQV
                     LLLFSLLTMYHQEHSMKLASTNIPTCWVLSDCLPVWSLTF"
     gene            13277..13372
                     /gene="trnW(tca)"
     tRNA            13277..13372
                     /product="tRNA-Trp"
     gene            13374..14378
                     /gene="nad2"
     CDS             13374..14378
                     /gene="nad2"
                     /translation="MVFLKMGSVAPAYLMSIIMTLASVFLGLFSSSIFMFWLSMELSV
                     CSFCGVLSFIEKSSGGMIAKYFIISAFSGVVFLCGLLLDWSGALSEGWEDSMIIGWIF
                     FMCMYVKLGLPPFHFWVVGVVWGCTWFSAALLLTLQKMLPFLAMSTTVGFSGLLIPIC
                     LLSSVLASLGGLNHYEPYYLIAYASMITSNWLVVVSFFSLNIFFLSMALYSFVIFMLL
                     FSFREKSWGIGFTQFSPWFLMAILLLVGLPNGPIFMLKVLIYGSLLSFGCLTGSWLIG
                     ITSVFLIPLYLRLVALVSTSGWGWMLNNYPLGNKDFFILLLVSSAFVFSGLGWSVVLL"
     gene            14415..14477
                     /gene="trnP(tgg)"
     tRNA            14415..14477
                     /product="tRNA-Pro"
     gene            14480..14543
                     /gene="trnT(tgt)"
     tRNA            14480..14543
                     /product="tRNA-Thr"
     gene            14523..15026
                     /gene="nad6"
     CDS             14523..15026
                     /gene="nad6"
                     /translation="MPNSLLVLMVMTELVVASLMMIIITISFETPIMLGISVFFTSAL
                     VTFSYVWGRSTWFGVMVWLIYLSALLVMFLFFVSLAPNPSFSLGGSWITKVSILMLTS
                     FMTLAMMSGVMNSSFEWEGACLPMVVMWSEGGSVLMAGLVSYLFFAVVIISKLGGRGG
                     GALRGMH"
     gene            15030..15099
                     /gene="trnV(tac)"
     tRNA            15030..15099
                     /product="tRNA-Val"
     gene            15100..15163
                     /gene="trnQ(ttg)"
     tRNA            15100..15163
                     /product="tRNA-Gln"
     gene            15170..15517
                     /gene="nad3"
     CDS             15170..15517
                     /gene="nad3"
                     /translation="MSPFLIPLLFMALGKMLKLKEWPKTKVDGNQLSSYECGFSSFQT
                     ARRPFSIYFFLVGILFVVFDVELVLVMPFPFLGWLGGLSGLGVSLFFFILGFGLYHEW
                     REGSLSWPSGKGD"
     gene            16581..16644
                     /gene="trnA(tgc)"
     tRNA            16581..16644
                     /product="tRNA-Ala"
     gene            16646..16708
                     /gene="trnL2(taa)"
     tRNA            16646..16708
                     /product="tRNA-Leu"
     gene            16716..16782
                     /gene="trnS2(tga)"
     tRNA            16716..16782
                     /product="tRNA-Ser"
     gene            16821..17075
                     /gene="atp8"
     CDS             16821..17075
                     /gene="atp8"
                     /translation="MPFKLWFPYWTILIIIILGGLLVFSDSWWNMSMGWPMSGEQEPF
                     FTMSGSPKSMKSFGSSLSWKPKYCSLVYQKTYRWGWEKKG"
     gene            17089..17343
                     /gene="nad4l"
     CDS             17089..17343
                     /gene="nad4l"
                     /translation="MAFLLVNFLGFGFFLSQHILSSLLMLEMGLLFSLLALGSLLPVS
                     WCSLIILVLVVGVAEASLGLGLVVKISRSVGSDRLGIVGL"
     gene            17396..17460
                     /gene="trnN(gtt)"
     tRNA            17396..17460
                     /product="tRNA-Asn"
     gene            17660..18572
                     /gene="rrnS"
     rRNA            17660..18572
                     /product="12S ribosomal RNA"
     gene            18712..18781
                     /gene="trnI(gat)"
     tRNA            18712..18781
                     /product="tRNA-Ile"
     gene            18784..18852
                     /gene="trnR(tcg)"
     tRNA            18784..18852
                     /product="tRNA-Arg"
     gene            18907..18971
                     /gene="trnD(gtc)"
     tRNA            18907..18971
                     /product="tRNA-Asp"
ORIGIN      
        1 tgactttggg actttttatt tttctgggga attttcagtg gacctagggg ccgcttgggt
       61 ctgggtgatt ttcaggcaaa ccagtagatc tgctagggtt tcgggtgttt attagtgggg
      121 taaggtaaga aagccgcaag ggctcatgcc ccttaagtag aggttcaaat cctcttccta
      181 ctataaagag gtgactgtaa aagttgagta gatttacctt tatctgtttg agagaaactt
      241 caaagggttg gccgagccta ggtgatagat tgtaaatcta tttacgagaa gttaaaaatc
      301 tcacccttta agatatttta caatttattt tctaaaaggt taaaggacta ttttatggtt
      361 gagatgttgt cattagcagc gggttttcac agaaagactt taggtaatta tttcagtgtc
      421 atcttagaaa aacttgtagg caaaggtagg cctgtagttt taataaaacc attaacaggt
      481 agggttgctt accttttgca taatgaagct acaagtttta tctttaggcg tatccccgaa
      541 ggtgagagat cagggaaaaa tttgttgaag aactaatttg tagtggtgaa aaactccttt
      601 aaaaaatttt ttctagaggt gaaatgccat cacgagctta tcaaggatat ctgggtttat
      661 agctaagatt ataaagtaaa ataaatattc gggataagct gggtattaaa aaataaacaa
      721 ttatttcttt tttaaagtaa gcttaaaagc agctacctgg agtgaggtct ttaccggcta
      781 aatatctact ggtggggtaa aaattccagg ataggcttta attttcataa aatagttagt
      841 gttacttttg atgtaaaaaa atgagtattt tttaaatttt ttagttaaaa taaaaaaggt
      901 ctaggaagaa ctcggcaaaa aggattagga ctgtttatta aaaacatagc gtagagaggc
      961 taataattct acgtcaagcg ctgcccggtg ctgtaatggt aaacggcggc cttagcgtga
     1021 gggtcttaag gtagcataat aattcgctct cttaattgga ggcaggtatg aacggttttt
     1081 catagtttag ctttcttctt catgaggttt gaagttggcg tcctagtgaa gatacttgaa
     1141 ttttttagga agacaaaaag accctagaag ctctgactaa cgtcttggct gggagagttc
     1201 ctgagaaata tcagaagtcc tttatcggct taagttgact cttatatgag gggagggaga
     1261 tccctattac aaggaatttt tgggaaacag aagaaaagtt actctagggg taacaggcta
     1321 atccagcttg agagttcata tcggcagctg ggcttagtac ctcgatgttg gctttagtgg
     1381 gctcaattgt gcagcagcaa ttagagcagg tctgttcgac ctttaaaaac taccttgagc
     1441 tgagtttaga acgtagaaat acagttcggt tcctatctcc ttagcttatt accccttttg
     1501 tacgaaagga cttagggaaa aagataagta cgaggcttga acatgttaag gtttaaagtt
     1561 atctaagtag ggttttaggc ttaaagagct ggaagagttc acatttcttt agtgggggtt
     1621 taaatcctct tcctgcttat aaaataaatc tttatagggg ttattatact aaaattattg
     1681 caaatttcta aggctatgga aattattcta acctttaagc attaatattt ttagggccat
     1741 agtttttagc ttttattcat ttactacaca ctactgtttt aatttatatt tttttgaaat
     1801 ggttggtagc gactgtaata acaaacaaaa ccaccaaggg tgataagatc atgttaaata
     1861 aaagtgagtc tttttctctt tctagcccag gggcagtaaa atttatgagt ccttgagctc
     1921 ggtacctacc tagcttatgg ccgatttgtt cgtcttttac agtaggtcag cttttattga
     1981 gtctttgtct ttgatttcat gaggctagag tttctctttt tttctttaga tttcttttag
     2041 gattattgtg cgctgtgggt tgagttcgag agctagtttt ggagggtagt tttataggca
     2101 tgtatacctc ttacacacac aaaagtctaa aatgcgctat gattcttttt attgtttctg
     2161 aggcaatgtt ctttttttct tttttttggg cttatagcca ttatgggttt gctccaggtt
     2221 tttttttagg gtgtcgatgg cctcctatag gaattacccc tattcatcct ataggtcttc
     2281 cttttataaa tttagtggtt ctgctatgtt catcaataac tatcaatttt tctcatgggt
     2341 ttttacgagc tggaaaacct ttttggtgcg gggtttgatt aatatttact ctgggtctgg
     2401 gggtgatatt tttttgtgct caactaaagg agtactattg ggctaagttt aggttaactg
     2461 atggggtttg aggatctact ttttttatgc ttacggggtt gcatggattt catgtttttt
     2521 tagggatggg cttaataggg tttaacctag ttcgtctttt tttgtgccag tttcatactg
     2581 gagaaaatat tagttttatt tctatattat gatattggca ttttgtagat ttaatctggg
     2641 tgattatttg gcctcttgtc tacgtatgag gggggtgagg ttatttccat tataatctta
     2701 gcactcctat ggaaattttt attaattctt cctggggtca gagctaatta cacaagctaa
     2761 gttttgctgg tagtgaaggt ttacataaaa tgattttatg gatagaatat ggattaagag
     2821 aggtctatac ttgtctaggt gtattattag ctactgcttg gtgtactctt ctagaacgaa
     2881 aagttttagc tagagctcag cgtcgcaagg gacctaataa ggttgtgcta aaggggatta
     2941 ttcagccttt agctgatgct ttaaaacttt tcttaaaaaa acaggtaatt cctagtcgtt
     3001 ctaacttatt tctttttaga ttaatacctt gtttagccct aactgtttct ctcttccttt
     3061 gacaggtttg accagagtct tatggaggat gtagttcaaa ttatgaagga ttgatttaca
     3121 tttgtattgt atcttttcat atctacgcta ttgttggggc aggttgagct gctaactcta
     3181 tttactctat ccttggttct ttacgcggtg ttgcccaaac aatttcgtat gagttgcctt
     3241 acaacttaac tttgttgggg ctatttttct ggttgagttc ttatagtttt atgggtaggc
     3301 aggcaaatgg ctattttctt agccactctg agatagtttt ccctatttga gtgatgcttc
     3361 ttctgtgtga acttcaccga actccctttg atttaactga ggctgaaagt gaactggttt
     3421 ctggctataa tacggactat ggtgctgtag ggtttattca gttgttcatt tcagagtatg
     3481 ccaatgtagt gttttctggt caattaactt cattactatg gttttggggg gggtttactt
     3541 tcgttagggt tttgtttggg gtttttttaa ggggtctatt cttattttac cgggctgttt
     3601 ttcctcgttg tcgttatgat cagctaatag aggtttgttg aaaggtaatt ttccctttta
     3661 ttctactgtg atttatttta aggatcaggg gagttttata cctttaacag gagggtagtt
     3721 taatttaaaa tgcttgtttg tggcacaaga gatacagttt tagttccttc taattagccg
     3781 ttttgtttta gacctagtag gaaactttaa aaaaagttat cttgaatatt ttatgtgtga
     3841 tatacactat tagtcaacta tctacccctg ggaatgatca tgccttttgg gttatagcct
     3901 gagggctaat taactttatt gttctgggaa ttattagagt tcttgtgttt gggtcagttc
     3961 taggtgcaag gttgagagag ggatttcgac ctaaacgctt atgaaggaga aaattggagt
     4021 ggtggtggag atttattccg attctaattg ttgtcctgct cgatattcct aacctaatta
     4081 ttaattacgc aagggaaaaa aacccttttc ccatcttagg ggctaaaatt gttggtcttc
     4141 agtgatactg gcagtacgag ttggaatttt tagcaacttt tgcaagaaat gttgggatgt
     4201 ttctttgatt attaactaga gggtttatgt taaataagcc aaattactta gtgggtattt
     4261 tagctacttg gaaagggtca atagaaaagt gagattttta caacttgcaa cattgtagat
     4321 ataatgttga ctcctatgag gctaagtgag ggttgaattg gcttagtcgt ttaagtcact
     4381 ctgatgctcg tcttgttctt cctctaaata ctccttgtcg tcttgttttt agcgggtctg
     4441 atgttattca taattttaat attaaatcac ttggtatttc tatggattgt gtaccgggtc
     4501 gacttagtca acataagttc ttagctagaa aagttggggt cttccatggt ctttgcaggg
     4561 agctctgcgg ggttaatcat cctcatatac cttgtaggtt ggaggttatt cctcatagaa
     4621 tttttttggg ctttttatac gaaggataat tgtaatacct tttaagctat ctaacctttt
     4681 aatagataaa cgactaagtc tatgaaattt ttatatggtg aaaacagata cctacctaga
     4741 gacttaataa aaagtattta caggctgtac agatggaaat gtttttaggt gataaactta
     4801 ctctcaacct atgcctattt ttttttgagt tttttagaag tttctactta tgggttggtg
     4861 gtctataaag gatgtttcgt tgaagccgaa gaggagagga caatttcttc ccgactcaag
     4921 aataggtatt aagtctttat tataagtaaa atcttatgta gatagtactt aagtcaatta
     4981 cgtttttagt ctattcttat ttttaggtta cctagaaaag gagtaatgtg ctgcttaatt
     5041 ggtgtaatca aagcactgcc ctcttccaaa gggatggagt ctactggaca ttaagtatgg
     5101 gatagagaag gtgtttaatt tgttagttcc tttttagtta ttgttaatga ggtagggaag
     5161 ccatgcagta ggcgactgtc ttttaaccag tagatagctc tttagagccc ctactaagaa
     5221 taactttatg gtaattgtcc gtattgtact agataggtta agtgcttccc tggtaataga
     5281 actcaggcaa caagctttaa aaacagatgt agtaaacatg ctctatgttt ttaattttca
     5341 ggtgtaggta gagttatata atacgagtta caactaaggt attttagtag tgcgagttac
     5401 taatttcagg tttgctaggc tttgaggcat aaactttaag ctttgagtaa gggaggcttt
     5461 aggaacatct tcttcaaaaa tttttttagt aatcttgaag agtctagaag agaacggctc
     5521 tagagattag gttatgagtt ggtactagga tcttatttta tacggtttgt gattaggggt
     5581 caaaagtgag tttggcttat gttctggtct tatagggcgt ggctgtggag ctatgcgggg
     5641 cttctaacct tgtgacgagg gttcgattcc cttcacgtct tggagaaatt tcacaggcag
     5701 tcaaatttac caaaggtagt cataaaaaaa ttattttcta ttacttttat tgttaaacta
     5761 tataactata gtaaatataa taactaaatg cttaatttta actttattac aaaaacaact
     5821 aaaaaatatc ttaatagctc attaagaagt tacttagagc gaaaagtatc tcatttttct
     5881 aaaatagtaa gttctggttt tcttttggta cgtgagggca cttacccagt ttggggtatt
     5941 tttactcggc aggactttcg tcgatttaga gtgggcactt taatttttgg tgcaattttt
     6001 ttaatcatat accagctggg ggtagctatg agggttgggg gggaattatt acgattaata
     6061 ctaaatcggt ttaacttaaa taaaaatttt ttcaaaaagt ttaactgact agctagaact
     6121 aaccataaac aaattggtag tctttatttt ttcctaggag tctggtgcgg gttgagtggt
     6181 tttagactaa gggttcttat tcgggggaat aatgcttggc ctggggttgg tttagtaagg
     6241 cctgaacaat atttatctgt aattactgtt catgctatct taataatttt tttctttttg
     6301 atacctgttc taatcggagg ctttggtaac tgattagttc ctctcataat cggggctcca
     6361 gatatggctt tacctcgaat caatgctttt aggttttggc ttttggtccc ctcagtaatt
     6421 tttttgttgg gtggtggtaa gattgaaggt ggactacaga ctggttggac gctatatcct
     6481 cctctttcta gggtaaagtt tagaagaaga ccttcggtag atttcggtat tttcagtctt
     6541 cacatagctg ggcttaggag aattctaggt tctattaatt tcttaactac tttactaaac
     6601 atgcggggcc ctgaaaggcg actagatcga atacctttgt tttgttgggc tttaggggtg
     6661 acaacattat tattactact aagagttcct gtgttggctg ggggacttac aatgttgatt
     6721 gttgatcgtc acttttctac taggtttttt gatcctgttg ggggaggtga tcctgtgtta
     6781 tttatacatt tgttctgatt ttttggtcat ccagaggttt atgtcttaat tctacctggg
     6841 tttggtttaa ttagccacgt gttagctgga tgtgctcgga agaaaatacc atttggttat
     6901 attggtatag tgtatgctat gtgttcgatt ggaatgatgg ggttcttggt ttgaggtcat
     6961 catatatttg tatctggttt ggatgtggat acccgagcct acttttctac agcaactatg
     7021 tgtattgcgg tacctacagg agtaaagatt tttaggtgag taatgaccct acaagggatt
     7081 ggtcatcact cttgggagcc tgctctgtta tggtgtttag ggtttctggt aatatttacg
     7141 gctggtggat gtactggtgt cattctggct tcaaccgctt tggatgtgca cttacatgac
     7201 acttatttta ctgttggtca tttccattat gtactgagaa tgggggctgt gttttctgtg
     7261 ttcgctgctt ttcagtgata ctttcatttt tttaccggaa ctatattaca ccagcgttgg
     7321 tctcgatggc acttttgagg gagggttggt acagtacata taatttttac tcctatacat
     7381 agaatcggct tagggggtat accccggcga tactatgact acccagagtc ctttactctt
     7441 ggaaatgcaa cggccagatg tggcactcta ggaatagcct taatgactat attttgagtg
     7501 tggcttattt gagagggtct ttcttctcag cggttaggtc gttggaagag ggttccaagg
     7561 ggattagtag accgattagg ttggcaaatt cctctacata ccttttggtt acattcttac
     7621 cagattgtct ggaaactatt ttctagtcgt agtcctaaag cttgtttaaa tcctctttta
     7681 aaggcggcca aggggttgaa taagcgtcta agccttgtaa ggtaaagtat gggctctata
     7741 cgctaaacat aggcggactg tctcataatc agttggtagt ggtaacttgg agcttattta
     7801 aaagttaata aaatatttag ggacgagatg gcagagcagt gcggctggtt taggcccagc
     7861 atagggtagg ttttctactt ctcgttttgc cttgtaattg aatctacaat atcgtcctgc
     7921 aaagacgaag gtgctaaata atagttagct aaggcaagat gattctatgg ggtgtattat
     7981 taggttgttt tttttgttgt ctgtttgagg gttcaactct ttatactcaa caggtgagtg
     8041 atttctttgg agggttcttg tgccttgggt ttttagtaga ttctactaga ctaagctttg
     8101 ggggagtagt cggtttagtg agggttgtag tatattttta taggttaggt tatatagggg
     8161 gagatcagat aaggcgaaaa tttttcaggt tggtttttat ctttgttaga aggatgttta
     8221 ttcttatttt ttctggagat cttctaacga tattcttagg ttgagaaggg ctaggagtaa
     8281 gttctttcct actagtaatc tattatagga accatgcaag ggtatcttca ggtattatta
     8341 ctataataag aaatcgggta ggggatgttt tttttcttct tggtcttgga tctctctaca
     8401 tggggggaga agtcagattt ctattttctg aagcttgagg gtgtggcttt tttttttttg
     8461 cttgtgtggc taagagagct caatggcctt tatgtggatg gttaccagct gctatagctg
     8521 cacctactcc agtatcggct cttgtccact cgtctactct ggttactgca ggagggtatt
     8581 tactatttcg ctttgagggg gtggagttga tagtgctcga tagtttatta ttaattcctc
     8641 taacaactat actcttggct aggttgggtg ccctagttag atacgactta aagcgactag
     8701 tagcaatatc tacattaaga catatcgcgt taatttgttg agctatttta ggggggtatg
     8761 agaggctggc tttttttcat ttagtaattc atgctttatt taaatctctt ctttttttat
     8821 gcgcgggggt tttaattcaa ggcgcaggac atagccagga tattcgatta atggggggtt
     8881 cttttgagag gcatttaatt tgcaagatcg gtttattata ctccagagtt agaataatag
     8941 gtttaccttt attaggaggg tatgactcta aggaattagt gatgggaggt atcttactat
     9001 cagggatcca gaatagagag ttttctttct tgttggggag gctaattatg ttttttaggg
     9061 ggggctatgc ttttcggtta ataggtttat tactaatgag aaagaaggta gccttgtttg
     9121 gccacaataa ttcaagagtt tcgttaaatt gtattggagt tttactactg attagcgtaa
     9181 ttttgggaaa gtgagggtat ttctatagga gtttaggaat aacgagcttg ttgggacttt
     9241 tagagccaag ctggtttagc ctgtttatca gcggtttatt ggttgatttt tggctaaggg
     9301 gggaagacta taatgcttgg tatgaagtgg gggaattagg gaggatgaga ttaaacctaa
     9361 gaatttcttg tttacacggt tgtctaagga ttagggaaga ggtggaaata ggatggttag
     9421 agggagtggg gggtgaggga atacttaaaa ctggtaaggg gatctgtaat gtaactagaa
     9481 ataatgagtg ataaatattt tttttggccc ctatagagta tatagagctc gttagacttt
     9541 caatctaaag gtgccacagg ctaggggtta tgtttacttt aggtagttct ttatttttaa
     9601 taataatcct aaaaaaagga agatttttta gggcctacgg ggcttctttt tttatctttt
     9661 ttctatgggc ttctttattt gggtttaggg gggtatttag gggtcagata ttaacagaag
     9721 actacgttaa tcatgggttt ttactgttaa gtttatgatt aggagtgttg gtttttataa
     9781 tagagtttcg gggctcttta aagtttcagt tctgtaactt tgttttcagg gtatgcggtc
     9841 tatgtggtct ctgttttatt ataggaagtg gtatagtcta ttttattttt ttcgagcttg
     9901 tttttgtccc cattagtgct ctagtcttaa tttgaggata taataaagag cgtattaggg
     9961 cggtggtgta tatagtagtt tattcttttt taggtggagg atttcactta atttccttag
    10021 taagtctact tgaggggagt ggaaggttgt ttttaacaga gagggtagat ggtagtggtg
    10081 aaacagtaga ggtatttatg tgatggtcag gtttaatggt tttatttttg gttaaggctc
    10141 ctctttttat gtttcattta tggcttccta aagcacatgt agaagctccg acttgtgcct
    10201 ctatactatt ggctgggtta ttattaaagt tgggtactta tggtttattt ctgtacgagg
    10261 gagtatggca ggctagtagc tcatgaggga gtatttgaca agttttcggt ttgtggggtg
    10321 gtgtacatgc tgctttacta tgtatgcgtg agttgaacct gaaaaaaatt gttgccttat
    10381 cttctgttag acatatatct ttaagaatta cttctttctt tgtgggcact cgtgggggtt
    10441 gagatgcaat gtacttaata ggtattatac atgggctgtg ttcttcagga atattcagtt
    10501 gggtaggttg ccattattac catgcgtcta atcaaaatag cttattatca ggaggatatc
    10561 gaagggttgg agttctagct agggtcagtt ttgtgttttt atctttaggt gtagctggga
    10621 ttccacctat gggttctttt tggggggagt tttttatttt tagtgttttt ttaaataggt
    10681 ttattgtagg aggggtagtt ttagttttag tgggaatttt aaatttgttg tttatttgct
    10741 atttaagtct ttgaatttgt catggggagt ggggcagatc tagatcaaag gttttctggg
    10801 gtggaactcg gagatactta tgtatactcg gtcattggtt gccctgcgtg tttttatttc
    10861 tttttatgtt tttaatttat tcctaagtaa tgacaactta catttctata cgtaagcggt
    10921 ataatttttt atctatcatt agaaagtttt gttacaattt tccttgtcct cttagcttaa
    10981 cttctttttg aaattttgga agaattttag gatttcttac tgtaactcaa gttttaactg
    11041 ggtttttatt aagacttcac tacgtccctg tttcaaattt agcttttgat cgagtagccc
    11101 atatcgagcg ggatgtaaat tttggttgag tgatccgtag tttccatcag gttggggcta
    11161 ggggtttgat gcttggaata gtaatccata tactgcgagg aattttttat gattcttatg
    11221 atcgtactcc cagtgtttgg tacagagggg ctatgctata tgttttatgt atagctatca
    11281 ggttcttggg ttatgttctt ccttgaggtc agataagata ttgaggggct actgtaatta
    11341 ctaatttgtt tagagttatc cctttcattg ggggagatat tgtacgttta gcttggggag
    11401 ggtattctgt tggtgatgct actttaaacc gattttattc gtttcatttt ctcttacctt
    11461 ttttaatgct agtggtaata ggaggtcacc ttagccttct acatgaattt ggctcgtcaa
    11521 accctttagg tttagatagg cgtattagaa tagttccatt ctatccttat tatctttaca
    11581 gggatatttt aggattaagt ctttggataa tgataagatc ttattttgtt ttcttaaacc
    11641 cttatgtact atccgatgct ttaaactacg aagaggctaa ccctttagta actcccctcc
    11701 acattaaacc agagtggtac tttttagctt attacgcact tctccgtagg gtcccaagaa
    11761 agactggtgg tattttatta atagttatgg ctattctttt ccttgttttt ttaccttttg
    11821 ctagggataa gctgatatta ggtgtcccca attacttggg tcgttcaggt tgcttttggt
    11881 tgtttgtaaa ttgctgagta gtgctttctt ggttaggggc tataccagct gaagaacctt
    11941 ttattataat gagaggttta atggggttat ttttaatagt agttagggaa ttagacaggt
    12001 taatttgtga tgtgcatgac tgatacgagg acaaatctag agtgttaagt agatattaag
    12061 ggcacccagc agaacataaa ctaaaaatgt tagagttatt aaaactaaaa atgaaatttt
    12121 gttgatgtga aagtgcagac ccaagtatag actcaggatc ttatgctgag catcgatcca
    12181 ggaaagtcct atcagataag attcattctt taaacggtga cagggtcagt aattatattc
    12241 ggtatgataa ctataacaga cagccttaca taaattttag acattgagag aagtgtggtt
    12301 ttattagacc tagagattta attttttgga tgggggactt atattgagtt ttccttatag
    12361 tgggtgctgt taggtttata ggactaatag atagggagtg gttagagcga agaggtgggg
    12421 gcgttttagt tagactttat cgccaagggc ttttaaaaat tttgaatttt gttaatggtc
    12481 gtttttattt acccactggt ggttttaaaa aattaaggga gacttgggct ttggtctttt
    12541 tctccatggt ggttagtgag gccttgcctt atagggttca gataactttc ttaggctacc
    12601 cccttgctat cctagtattt agaataattt tttctctatg ggtttcttct ttctttcaag
    12661 gtcctactga gtttataaaa gggattatcc cctcaggggt ttccggtgca gctgctccct
    12721 ttatttcaat tttagttctt gtaagaaggt ggatgcgccc tttagttctt gtaatgcgga
    12781 taagcatggc ggctatttta atagtaactt tggagggaat tttccattat tttagtatga
    12841 ggctctatga tcattatttg gtaagattaa ataataaagg tttaattttc tgaagtgaga
    12901 attttggtat atttagggcg gggttcttaa ctatttcagg tgtgttgggg ttagacaaac
    12961 ttttttatat gaggttccag gtgttactgt tgttctcttt actaactatg taccatcagg
    13021 aacactcaat gaaactggcc tccacaaata ttcccacttg ttgggtttta tcagactgtt
    13081 tacctgtgtg gtcattgact ttttaagaac tattcttggg acaattcttc cactttgtta
    13141 ggaagtagta cttcctctaa gtaataagtt ttaacaggaa acaataatac taagagtagg
    13201 tgtaagagta attccaaaaa aatcctacta gaaaaaaggg taaaggccaa gaaagaggct
    13261 aaaaaataat ttgaaggagt ttttagttta aagagaacat ctcccttcaa aggagaaggt
    13321 gcctttggga caaacttgaa gtttaaaaaa ggttaaaccc ctttaatact tttatggttt
    13381 ttctaaaaat gggaagagtg gctcctgctt atcttatatc tattattata actctagcta
    13441 gggtattttt aggacttttt tctagtagga tttttatatt ttgactaagg atggagctaa
    13501 gcgtttgttc tttttgtgga gtattaagtt tcattgagaa aagaaggggg ggaataattg
    13561 ctaaatactt tattattaga gcttttagcg gtgtagtttt tctttgtggt ttactactag
    13621 actgatctgg tgctctaaga gagggctgag aagacagaat aattatcggg tggatttttt
    13681 ttatgtgtat gtatgtaaag ttggggcttc ctccttttca tttttgagtg gtaggagttg
    13741 tatggggatg tacctgattt tctgccgccc tcttactgac tttacagaag atattgccat
    13801 tcttagctat aagaactact gttggtttta gaggattgtt gattccaatc tgtctcttaa
    13861 gttctgtttt ggcaagattg ggggggctaa atcactatga gccttattac ttaattgctt
    13921 atgcctcgat gattacaaga aattgactag tagttgtatc tttttttagg ctaaatattt
    13981 tttttttaag aatagcctta tactcttttg taatttttat gctgctcttt aggttccgtg
    14041 aaaaaagttg aggtattggg tttactcaat ttagtccttg gtttctcata gctattttac
    14101 ttctagttgg actaccaaat ggccctattt ttatgttaaa ggttttgatt tacggaagtc
    14161 ttttatcttt tggttgtttg actggatctt gactaatcgg tattactagg gtttttttaa
    14221 tccccctata tcttcgctta gtggctttgg ttagtactag gggctgaggt tgaatattaa
    14281 ataattaccc cttaggtaat aaagatttct ttatcttatt attagtaagg agagctttcg
    14341 tgttcagtgg tttaggttga agggtagttt tactttagct ggtttattac ttcaggatag
    14401 gttaattaag ggctcgggat tatagtttag aaagaattct cggtttggag ccgaagggtg
    14461 ccttggggct gtctcgattg caagtgtagt ttaaaaaaaa acattagtct tgtaaactta
    14521 agatgcctaa taggctgctt gtactaatgg ttatgactga gcttgtagta gctagattga
    14581 taataattat tattactatc aggtttgaga ctcctattat gttaggaatt tctgtatttt
    14641 ttacttctgc tttggtcact tttaggtacg tttgagggcg atccacttgg ttcggagtaa
    14701 tagtttgatt gatttattta agggcactct tagtgatgtt tttattcttt gtttctttag
    14761 cacctaatcc ttcttttagc cttgggggaa gttggattac aaaggtttct attctcatgc
    14821 taacaagttt cataaccttg gcaataatat caggagtaat aaatagaagg tttgagtggg
    14881 agggtgcatg tttaccaata gtagtaatgt gatctgaagg gggaagggtc ttaatagcag
    14941 gattggtttc ttacctattt ttcgcagttg taattatctc taagctgggg ggtcgggggg
    15001 gaggtgcctt acgcggtata cattaaacag accttaaagt gtaaatttgt cgcacatttc
    15061 ttttacacag aaaaggtgag gaaagattct ctaaggtctt agctagtagt gtaaaaagca
    15121 catcactctt tgaaagtgaa ggtaagtcga ctcttttagc taaactatga taagtccctt
    15181 cttaattcct ctactgttta tagctctagg aaagatacta aagctaaaag agtgacctaa
    15241 gactaaagtt gatggtaatc agctaagatc ttatgagtgt ggatttaggt ctttccagac
    15301 tgctcgtcgt cctttctcaa tttatttctt cttggttgga attcttttcg tggtctttga
    15361 tgtagagtta gtactagtaa taccttttcc cttcttgggg tgattggggg gcttaagagg
    15421 attaggagtg agcttgtttt tttttatttt agggtttggt ttataccatg aatgacgaga
    15481 gggaaggtta agttgaccta ggggaaaggg cgactaaggg ccttaatagc gtaattaaat
    15541 atttttaatc tacatctaaa aggtaaacct ttagttctaa tgctcgcttc gagtggcaga
    15601 atagtgcgat acttttaagc agcataatgg tttttaaccc caagctaaga aaaatttggg
    15661 gctgagctta tttgtgattt taacctactt aaaggaggtt agtcgccctt tcccccaaat
    15721 ataatattta ataactcccg atatcaatct attttagata catttagtat ctccctcgac
    15781 taagctattt tagatgtatt taatagttcc ccatgccaag ctattttata catatttctt
    15841 ctcggtggct cttttgtttt tagcgactga tgatttaata ttgatataag gtatagggta
    15901 gctgataaag ggggaacagt gattctgccg tctctctact aagtctggat cttctaagag
    15961 aattaaaaga tttgggaagt taaggtggaa gtcgaagtac tgttctttag cttatgaaga
    16021 aaggcataaa aaaagatata aaaaacatgc cgttgtaata agaaaaaata aaactaaaaa
    16081 ggtcgttagt gctgaaactt aagatgctta ataggtgttg cttgtactaa taataatggt
    16141 aattgagctt gtagtagcta attaaaaatt ataactatca ctactaggtt ttagattcct
    16201 actatactag gatttctgtt ctcttacctc tgttttggtt atctagatat acttggggcg
    16261 gtctacttgg ttaggagtaa tattttgatt gatctatttg agatactctt agtgatgctt
    16321 ttattctttg tttttctaac cctaaatcct tctttttatt ggggagttgt actacaaagg
    16381 tttctgtctt caggctaaca attttcataa tatagaattc ttacctgcta ttaacagatg
    16441 taattatttc ttccttttcc cttcttaggg tggttggggt cttaagaaga ctaggtaagc
    16501 ttgtttttta tagtcttggc ttttatatta tgaataatga gaggaaaggt taagttgacc
    16561 taagggaagg gcaactatat gcctgagtag tataattaag tatttctagt ttgcatctag
    16621 aaggtaacct ttggttctaa ggctcgcttc gagtggcaga atagtgcgat acttttaagc
    16681 agtattaatg gtttttagcc ccgaagctaa gataaaattt ggtggctggg cttatttgtg
    16741 gtttgaaccc acttaaagaa ggttcgattc cttcccaaat ttttagggct acctacaagg
    16801 gttaaaactt ttatcctaat atgccattta agttatggtt cccatattga actattttaa
    16861 ttattattat tctcggtggt ttacttgttt ttagtgactc atggtgaaac atgagtatgg
    16921 gttggccaat aagaggggaa caggaacctt tttttactat gtctggatct cctaagagaa
    16981 tgaaaagatt tggaagaagg ttaaggtgaa agccgaagta ctgttctctg gtttatcaaa
    17041 aaacatatcg ttggggttga gagaagaaag gttagagtcg gaagggagat agctttcctt
    17101 ttagttaatt ttttaggttt tggttttttt ttatctcaac acatcttgag aagactcctg
    17161 atattagaga tagggctact ctttaggctc ttagctttag gaagattatt accagtaagg
    17221 tggtgttcat taattattct tgtgctagtt gtaggggtgg ctgaggccag attaggcctt
    17281 gggttagttg taaagattag tcgtagggtg ggtagagatc ggttaggaat tgtaggactc
    17341 taggtttact taccaagaaa taaagttagg tcttaaggtt aggttaggtt ttaggtgggg
    17401 tgaagccaaa gtattggcct tcaactgtta attgaatgtg tgcttttata gctgccctaa
    17461 aagtaaaggc cgacttgtgg gccatgaaaa ggcctaaata atcagttgct atactacata
    17521 caaggtcacc gggttggcga tacacacact aggccagtat tttaaacaaa ctactaagga
    17581 ggctaggtaa aaatatgagg tagcccagag atttactatt attaaagtaa aaacaatatt
    17641 tacttctcgg gttgttaaaa aattttttag tgcgggatag gcaacttaag ctttaaaacg
    17701 atcggcccca tttacttaaa gcccagcgct ggcaagtatc accgaaaatt gagccggcaa
    17761 ttagttattg ctaaacccag tggttattta gtttctggct gtgtaatcga acggtgccag
    17821 cactagcggt tagaccccaa gccatagttg tttatgagcg gttgaagcct agctaacaag
    17881 aatttactct ttaattggtg aaataagaaa ggagatgatc gtttcggtac gtagcggctt
    17941 aaagttaaag taagttagag acgaggatta gtgccctctt attcttaaac ctaattgttt
    18001 accgggtcag tacgtgtgac gtgcatgaaa gccaaacttg gtgacggtta tctaacaatg
    18061 cagtggagct tgggccttaa tatgtcgatc cgcatgaacc caacccccct tgagaataaa
    18121 tttttcttaa agagaaaata ggtaggcata aaataatatt ttatatctac acagttgctg
    18181 tatggctgtc caagtgtgaa ggttacttta cagtgaaaac cctaccgtgg ctagttacta
    18241 taatttcact tttataaata gaagtaagta gtgtagatgg ataatttaaa aggttagtaa
    18301 gcttttaggt ttatcctgtg tcggttaatc ccggcggtag aaaaaagtca ggtgatattg
    18361 tgcctaaagg agggagagct tgagctactt tagataagat ttcactttct ttgaaacatt
    18421 acctagttca gaaggaattg caagtaaacc ctaaattagc acttagagtt gaatatgtta
    18481 actagatagt gtacataccg cccgtcaccc gcccagtaat gggtggtaag tcgtaacatg
    18541 gtgagtgttg gtgaaccagt actttattaa cagttttaac ccccaaaggt gaaaaaagtt
    18601 ttttattttc caagtcctaa atattggaaa aattgttctt attctcctac tataaatcag
    18661 aaaaacgaat agaaattttt taaacccgat ataagtataa attttcaggc aggtaaggtg
    18721 cctgataaaa gggaaccatt gatgatggtt attatgaagg tacttattcc ttctcttact
    18781 aatttagcgt acgccgcaga aggcaatttg gtttcggccc aaaagaaggt ggttaaattc
    18841 catcacgcta gattagtcat tgggtaggct ttttcttaga aactttcgaa ctatttgggg
    18901 aaatttaaag ccatagaata attatttcat ctccctgtca aggagaaagt acctagaaga
    18961 ggttggcttg gaaagttaaa taggattttt aggtttagga taat
//
LOCUS       MW143040               18363 bp    DNA     circular INV 29-JAN-2026
DEFINITION  UNVERIFIED: Hydroides ezoensis mitochondrion sequence.
ACCESSION   MW143040
VERSION     MW143040.1
KEYWORDS    UNVERIFIED.
SOURCE      mitochondrion Hydroides ezoensis
  ORGANISM  Hydroides ezoensis
            Eukaryota; Metazoa; Spiralia; Lophotrochozoa; Annelida; Polychaeta;
            Sedentaria; Canalipalpata; Sabellida; Serpulidae; Hydroides.
REFERENCE   1  (bases 1 to 18363)
  AUTHORS   Sun,Y., Daffe,G., Zhang,Y., Pons,J., Qiu,J.W. and Kupriyanova,E.K.
  TITLE     Another blow to the conserved gene order in Annelida: evidence from
            mitochondrial genomes of the calcareous tubeworm genus Hydroides
  JOURNAL   Mol Phylogenet Evol, 107124 (2021) In press
  PUBMED    33610649
  REMARK    Publication Status: Available-Online prior to print
REFERENCE   2  (bases 1 to 18363)
  AUTHORS   Sun,Y.
  TITLE     Direct Submission
  JOURNAL   Submitted (20-OCT-2020) Department of Biological, Hong Kong Baptist
            University, 224 Waterloo Rd, Kowloon Town., Hong Kong, China
FEATURES             Location/Qualifiers
     source          1..18363
                     /organism="Hydroides ezoensis"
                     /organelle="mitochondrion"
                     /mol_type="genomic DNA"
                     /specimen_voucher="AM W.48019"
                     /db_xref="taxon:491212"
     gene            24..91
                     /gene="trnS2(tga)"
     tRNA            24..91
                     /product="tRNA-Ser"
     gene            95..159
                     /gene="trnH(gtg)"
     tRNA            95..159
                     /product="tRNA-His"
     gene            1461..2997
                     /gene="cox1"
     CDS             1461..2997
                     /gene="cox1"
                     /translation="MGTLYFFLGVWCGLSGFSLSLLIRGNNAWPGVGLVSPDQYLSVI
                     TVHAILMIFFFLMPVLIGGFGNWLVPLMIGAPDMALPRINAFSFWLLVPSIIFLLGGG
                     KIEGGLQTGWTLYPPLSSIKHSSSPSVDFGIFSLHMAGLSSILGSINFLTTLYNMRGP
                     EARLDRMALFCWAMGVTTVLLLLSVPVLAGGLTMLLADRHFSTSFFDPAGGGDPVLFM
                     HLFWFFGHPEVYVLALPGFGLISHVLAGCARKKVPFGYIGMVYAMCSIGMMGFLVWGH
                     HMFVSGLDVDTRAYFSTATMCIAVPTGVKIFSWIMTLHGIGFHTWEPALLWCLGFLLM
                     FSIGGCTGVILAATALDVHLHDTYFTVGHFHYVLSMGAVFSVFAGLHWYFHFFTGVML
                     NQRWSRWHFWSSASTVHLIFTPMHFIGVGGMPRRYYDYPEIYIVGNMVATSGTLGMAI
                     LVVVWMWLIWEAVSAQRLGRWKGVPSGLIDCLSWPVVLHTFWLHSYQIVWKLFLKGSY
                     KAML"
     gene            3068..3138
                     /gene="trnC(gca)"
     tRNA            3068..3138
                     /product="tRNA-Cys"
     gene            3311..4454
                     /gene="rrnL"
     rRNA            3311..4454
                     /product="16S ribosomal RNA"
     gene            4638..4709
                     /gene="trnE"
     tRNA            4638..4709
                     /product="tRNA-Glu"
     gene            4722..6251
                     /gene="nad5"
     CDS             4722..6251
                     /gene="nad5"
                     /translation="MSGMASLVAVWSFFLVYSWGSPIIIMQRIADFGSMSFCFGFLVD
                     EVSLAFSSTVLVVVLMVYTYSLGYMGEDMMSRNFFILLSVFVSSMVLLVFSADFLSMF
                     LAWEGLGVSSFLLVIYFNNQVSASSGIITLMSNRLGDVCFLLGLGVMVGLGEFTFLCS
                     EVGGSMLFFFACVSKSAQWPLCGWLPAAMAAPTPVSALVHSSTLVTAGAYLLFRFESV
                     ELLTMSWVILIPLATMFFATLSALVSYDLKRMVAMSTLSHIGLISWAVLAGYESFAFF
                     HLVSHALFKSLLFLCAGMMIRSVGHSQDIRLMGGVFWNDPVCSLGLFYASMSMVGFPL
                     LGGYNSKEATLGGVLLTSVQEEELALLLGFMIMLFSGGYASNFLFLLGGSRAKSIITG
                     ANTGFWMGGPILVLILLSLLINKWVFCYSVVGMGGVGFISNWGWAFFLLMGGLGGGFL
                     GSEHEEAAWYEVGELSSATSFLGELLLMGSLEISNELEMGWLELVGGEGLFDLSAGVR
                     E"
     gene            6271..6333
                     /gene="trnE(ttc)"
     tRNA            6271..6333
                     /product="tRNA-Glu"
     gene            6409..7650
                     /gene="nad4"
     CDS             6409..7650
                     /gene="nad4"
                     /translation="MFTLLFLWGSLRAFSGVGCNQVLVESQISHGFLLLSLWLGILVY
                     LMEYQGPLKLQFCSFVFFVCGLSCLAFMSGSGMVYFMLFELVFIPISALVLIWGYNKE
                     RISAVIYMVGYSAVGGSIHLISLLSLSDSTGSVFLGVGCSGMGEELEMFVWWFGIVLL
                     FLVKAPLFLFHLWLPKAHVEAPACASMLLAGLLLKLGLYGLFLYESLWQGSSLWVSLF
                     QTVGLAGGVYASFLCLREQNLKKVVALSSVGHMSLSVAAFFVGSQSAWDAMFVMGIMH
                     GLCSSGLFGWTGLQYYQSSNQSSFLISGYRTMGGLGGPVLVIFLLGVAGMPPMGSFWG
                     EFYIYAVLLGSFLSGGVVMLFIGVLNLLFLCYMGLWVCHGEWGVSSSKVMYGGDRSHL
                     SMFGHWVPCLVMFFFVFLIFI"
     gene            7733..8860
                     /gene="cob"
     CDS             7733..8860
                     /gene="cob"
                     /translation="MNLNYAWNFGSLLGVMMVFQLLTGFFLSLHYVPVSSMAFGRLAY
                     IERDVNWGWFIRSMHQAGASGLMAGMYFHMARGLYYDSYDRTPMVWFSGAFLYVLCMA
                     ISFLGYVLPWGQMSYWGATVIINLFSVIPWIGNDIVRLAWGGYSVGDATLNRFYSFHF
                     ILPFLMMFLVILHLSLLHDFGSSNPLGVDSRTMMVPFYPYYFYSDYLGIVLGAGVLSY
                     LCFVDPYLIADPMNYEEANFLVTPLHIKPEWYFLPYYALLRSVPNKTGGIVVMVLVIV
                     DFVFIPLYSDKVMLGVQNYMGRSILFWCQVYFWVLLTWLGAQPAEEPFIMVTILVGFF
                     EVLFADVEQLICDFYCWHEQSYGDPIVSSFEELFPEPEVEW"
     gene            8904..8972
                     /gene="trnS1(tct)"
     tRNA            8904..8972
                     /product="tRNA-Ser"
     gene            8976..9040
                     /gene="trnL1(tag)"
     tRNA            8976..9040
                     /product="tRNA-Leu"
     gene            9945..10610
                     /gene="atp6"
     CDS             9945..10610
                     /gene="atp6"
                     /translation="MWGGVYLSLVVSEAMPFGLQLSYLGFPTAVFVGTTMMAMWVSSF
                     ITSPVKFISGLVPAGVSLSGSPFIMPLVAISSMLRPIVLVTRLTMAAVITVTIDGIFH
                     FWCVWVADEHMSTHDDRFPWNWMLKEHAPNPHLSSCLCSFEYLLNPSSTPSVFWFMNE
                     VSWTWMENAGLLSIFYLWVSGMLGLEKLFYMMFQVGLLIYLVTLYCSEHMGGSKFISG
                     LLV"
     gene            10596..10658
                     /gene="trnW(tca)"
     tRNA            10596..10658
                     /product="tRNA-Trp"
     gene            10659..10723
                     /gene="trnS1-NA(tct)"
     tRNA            10659..10723
                     /product="tRNA-Ser"
     gene            10726..11733
                     /gene="nad2"
     CDS             10726..11733
                     /gene="nad2"
                     /translation="MLVSFGVMAPGYFASVMMTLMSVCMGLLSGSVFMLWLMMEFGVC
                     SFCGVLAFTEFVGGEGIAKYFIVNAVSGTGILSGMMSDWSWCVEGMDTYLVDLSLFVC
                     IYSKLGLPPFHFWVVGTLSDCVWFSAFLLLGVQKILPLVLFGFSFDYSLNLVLVALAS
                     AILAGLAGLGHTKPYSLIGYSSMVVSNWLILISFISVGTFLVSLVLYVLALLSVLGCL
                     REGSWSKTYSFQAPNNSEVLGILLLVFPTGPIYLVKVLVWTGLSSCGCMFGAWGVAFT
                     SVLLVPLYMRVITMASLKVWGQSVNSSYLGKWLLIPLSLSLMVFSVSGFIWSVDFWSW
                     V"
     gene            11733..11794
                     /gene="trnG(tcc)"
     tRNA            11733..11794
                     /product="tRNA-Gly"
     gene            11907..12401
                     /gene="nad6"
     CDS             11907..12401
                     /gene="nad6"
                     /translation="MLSLVAVSTLVLFSASFSFETPIVLAVMVFFSSSGVTFCYVGAR
                     STWHGMMVWLVYLTALLIMFLFFVSLAPNPDFSVSTGSVIWWVSVLGSVVSYSGLVME
                     EDFWLQVGGTEWEDLSMLELWIGESSLFMAFLGAYLFFVVVVMTKLGFRGGGALRGVS
                     SSSN"
     gene            12401..12464
                     /gene="trnV(tac)"
     tRNA            12401..12464
                     /product="tRNA-Val"
     gene            12465..12528
                     /gene="trnQ(ttg)"
     tRNA            12465..12528
                     /product="tRNA-Gln"
     gene            12557..12895
                     /gene="nad3"
     CDS             12557..12895
                     /gene="nad3"
                     /translation="MFIILGSLLKLKELPSTRVDVHQRSAYECGFSAFQSARRPFSVY
                     FFLVGLLFVVFDVELIFLMPLPFLTWLSSTMCCGLGLFFFILVFGLYHEWREGSLSWP
                     NSGSWLSTKR"
     gene            12868..12937
                     /gene="trnY(gta)"
     tRNA            12868..12937
                     /product="tRNA-Tyr"
     gene            12938..13135
                     /gene="atp8"
     CDS             12938..13135
                     /gene="atp8"
                     /translation="MPFQFIFPYWTILVVISLSCLVVASELWWDMSIFWKVFYWPTKK
                     TEGVESTKKWEYLLKWGWFKK"
     gene            13114..13407
                     /gene="nad4l"
     CDS             13114..13407
                     /gene="nad4l"
                     /translation="MSMIQEVVGVGLGMSGLLIGIYGILLERHMLSALLMLELNLLLT
                     LMLLGVMAPGSWQYLILVILALGVGEAALGLSVVVKISRSGKHDQVRLNSLVK"
     gene            13497..14339
                     /gene="cox3"
     CDS             13497..14339
                     /gene="cox3"
                     /translation="MSPWPRYMPSVWPICSAFSVGQVLMSLCLWFHEASFLLFVCSAI
                     IGGVCASGWVRELIVEGSYLGMYTSYTQEGLKCAVILFIVSEAMFFFSFFWAYCHFGF
                     APGFFLGCRWPPVGITPVHPMGLPFMNLILLLSSSLTINLSHGYLRIGRPFSCVFWLL
                     FTLSLGLCFFFAQVKEYYWAKFTITDGVWGSTFFMLTGLHGFHVFLGMGFMCFNLGRI
                     AFCHFHTGENICYISMLWYWHFVDFIWVIIWPLVYVWGGWGYYCYKLSAPWEVILNPH
                     WGYS"
     gene            14344..14415
                     /gene="trnM(cat)"
     tRNA            14344..14415
                     /product="tRNA-Met"
     gene            14417..15214
                     /gene="cox2"
     CDS             14417..15214
                     /gene="cox2"
                     /translation="MLSGISLILPSGSSHHGWVVQLAWMNLFIMGFIMSFVFGSLCAS
                     SHGHSFRPKRLCNKRLEWWWSFIPIIIIIVLDVPNLVINYISEKNPFPVFGAKVVGLQ
                     WYWQYELEYLRELQMGMWETLCSMMIFSISRWTTMLNQLSVFSSGEKNFFKMVHDSWS
                     VDSYETPWDHKSMRFGRTDTRLVLPSQTPCRLLCSGADVIHNFNLKTLGVSVDCVPGR
                     VNQHKLLGEAGLYQGLCSELCGINHPHMPCSLEMIPFSSYVLWLQGN"
     gene            15223..15288
                     /gene="trnN(gtt)"
     tRNA            15223..15288
                     /product="tRNA-Asn"
     gene            15435..16427
                     /gene="rrnS"
     rRNA            15435..16427
                     /product="12S ribosomal RNA"
     gene            16429..16492
                     /gene="trnA(tgc)"
     tRNA            16429..16492
                     /product="tRNA-Ala"
     gene            16493..16556
                     /gene="trnL2(taa)"
     tRNA            16493..16556
                     /product="tRNA-Leu"
     gene            16557..16619
                     /gene="trnP(tgg)"
     tRNA            16557..16619
                     /product="tRNA-Pro"
     gene            16682..16751
                     /gene="trnR(tcg)"
     tRNA            16682..16751
                     /product="tRNA-Arg"
     gene            16751..16815
                     /gene="trnT(tgt)"
     tRNA            16751..16815
                     /product="tRNA-Thr"
     gene            16816..16880
                     /gene="trnK(ttt)"
     tRNA            16816..16880
                     /product="tRNA-Lys"
     gene            16883..16945
                     /gene="trnD(gtc)"
     tRNA            16883..16945
                     /product="tRNA-Asp"
     gene            16958..17899
                     /gene="nad1"
     CDS             16958..17899
                     /gene="nad1"
                     /translation="MQPNWRVVMVWVEVVLNETYTCLSVLMTTAWCTLLERKMLASAQ
                     RRKGPNKMSLKGVAQPLADAMKLLTKKQVIPSRANEIPFITMPCLALMISLFLWQVWP
                     ESYGNSSSNYGGLIYVCIASFHIYAVVLAGWAGNSIYSMLGALRGVAQTISYELPYNL
                     MLLGLFLWFGSYHLGGILGNGYILTQSLLTFSLWTMLLLCELHRTPFDLTEAESELVS
                     GYNTDYGAVGFIQLFISEYANIMFAGQLTSMLWVCPFLGLWSCLPLGVFISGGLLFVR
                     AVFPRCRYDQLMEVCWKSVLPFIFLWFLTSVSLVLLL"
     gene            17929..17997
                     /gene="trnI(gat)"
     tRNA            17929..17997
                     /product="tRNA-Ile"
     gene            18001..18066
                     /gene="trnF(gaa)"
     tRNA            18001..18066
                     /product="tRNA-Phe"
ORIGIN      
        1 ttaccttgta aattttggtt gttgggtccg aataagtgtt cgagggtggt tttgaattcc
       61 gctggggggg gttcaattcc ctccgggtct tattgggagg gtagtttaat taaaatattt
      121 gtctgtggaa cgaaggatgt ctaatgtgga cccctcttaa gtacattata cttttgtaag
      181 gtcgtttaat tatggtagtg attttcatgt taatcgtaag ttaaatgtcg actatgtgaa
      241 tggcttttaa aaaatgctta aaaatatgtc gaaggttttt gcgtatatgt tccgatatat
      301 cttcggagat atgtcgaagg tttttccgca gatgtttgaa agtatgtcga aggtttttgc
      361 gcagatgttt tagatttttg cgtaaatgtt tgaaagtatg tcgaaggttt ttgcgcagat
      421 gttttaggtt tttgcgcaga tgttttagat ttttaggaaa aacgattgtg ggggtggttt
      481 tcaaaaaata tctaaaaata tgtcgaaggt ttttgcgtac atgtaaggag gtttgaagtg
      541 agtgatatat taagcatgta caagattatg tacatgattg tattgttttt gtatataaga
      601 gaattaagat attttttaaa atatgtcgat ggtttttgcg tatatgtgtc aagcttttgg
      661 ataagtgatc tagggtgtat ttagagaaga aattaggagt gtgcaagaaa agagcagttt
      721 tttggatgtc cttaaagagg caactaaggt cttatactaa acagatctgg cttttttttt
      781 tgtttaacga tttcttgtta attagaaaaa tacttcgaaa aattgatttt atttgaaaaa
      841 gtaaggttta tgtttttaac gagctagggg gtggttcatt cagttttgtt gattggtatt
      901 atagagaaaa ggaacttttt acaaaagggg taaaattgac attagaagtg aatagaaaac
      961 ggtggttaat ttgggtacta aaagagttgg gtaagaaatt agattccccg ggaacttctt
     1021 ttttttctga tgatattcat aattttctac gttggttaat tggcactcct gagtttgaaa
     1081 agattttttc tcatgaggaa tgtgttaggg cttatcgtgc agggtggctt ttaaagacag
     1141 gtcgcgtctt gcctcttgac gtatactacc cgtacaaaaa aggtttaact cgtattcctg
     1201 accggattca tgcatggggt tttcttcctc tttatcctcg acatgctctt cgttggtttc
     1261 cgaaatacca tcggcaagtt tattatccat atcggcgtaa gactatagag tatagaacac
     1321 ttgatcttgt tgttgcagga atttttttta ttactccagt ttatttattt cgtcgtttac
     1381 ttaatagttt tttggttttg tgatttaaaa gacggtttat ttttttagat tcttggttat
     1441 caactactaa ccacaaacaa attggtactt tatacttttt cttaggggtt tgatgtgggc
     1501 ttagtggatt tagtctaagt cttcttattc gaggaaataa tgcttggccg ggggttggtt
     1561 tagttagtcc tgaccagtat ctatctgtaa ttacagtgca tgctattttg ataatttttt
     1621 tctttttaat gcctgtttta attggggggt ttggaaactg gttggtgccc ttaataattg
     1681 gggctccaga tatggcatta cctcgtatta atgcttttag tttttgatta ttggtaccat
     1741 caattatttt tttattaggg gggggaaaga ttgagggtgg ccttcaaaca ggttgaaccc
     1801 tatatcctcc tttatcaaga attaaacata ggaggagtcc ttctgtggat tttggaattt
     1861 ttagtcttca tatggcaggg ttaaggagta ttctaggttc tattaatttt ttgacgactc
     1921 tttataatat acgagggcca gaggcacgat tggatcgtat ggctttgttt tgttgggcga
     1981 tgggggtgac aactgtactc ttattattaa gtgttcctgt tttggcaggg ggcttgacta
     2041 tgcttttagc agatcgacat ttttctacta gattttttga tcctgcgggg ggaggtgatc
     2101 ctgttttatt tatacatttg ttttggtttt ttgggcatcc tgaggtgtat gtgcttgcgt
     2161 taccaggatt tggtcttatt agtcatgtat tggcgggttg tgctcgtaaa aaggttcctt
     2221 tcggatatat tggaatagtt tatgcgatgt gttctattgg aataatgggg tttttggtgt
     2281 gaggtcacca tatgtttgta tcgggactag acgttgatac acgggcatat ttttcgacgg
     2341 ctactatatg tattgctgta ccgacggggg tgaagatttt taggtgaatt ataactttac
     2401 atggaattgg ttttcatact tgagagcctg cattattgtg gtgtttaggg tttttattaa
     2461 tgttttctat tgggggttgt actggggtta ttttagctgc cactgctctg gatgttcatt
     2521 tacacgacac ctactttact gttggtcact ttcattatgt tttaagaata ggagctgtct
     2581 tttctgtttt tgctggttta cattggtatt ttcatttttt tactggggta atgcttaatc
     2641 aacgttggtc tcgttggcat ttttgaagca gggctagtac agtacatttg atttttacac
     2701 ctatacattt cattggggtt gggggtatac ctcgtcgtta ttatgattat cctgagattt
     2761 atattgttgg gaatatggtt gctacttctg gaactttggg aatggctatt ttggtggtgg
     2821 tctggatgtg gttgatttgg gaagctgttt cggcccagcg attaggtcgg tgaaagggag
     2881 ttccaagggg attaattgat tgtttaagtt ggcctgtagt ccttcatacg ttttggcttc
     2941 attcctatca gattgtttga aagttgtttt taaagggaag gtataaagct atactgtgaa
     3001 atgattttct gcttcgtaag cggcgattat ttcctctcta attttattta gtaaatttga
     3061 tggtagtcgc cctgtagttg aatgacaacg ttatattgca aatgtgaaag tgccggttac
     3121 gagtccaggc tagggttaat agcttgcttg ttaaagtttt tggttaatct ttaagataag
     3181 gtttatttat aagaagttat tttgaagatt ttataatatc gggcaggttg gtaagaagaa
     3241 tttgactcat gggaagaact ctcaagtggt agacttttag ggggagttgg aaaagcagtg
     3301 gggcgttggt ttttcatttt attttcatta agttaggact atagaagttg aggaatttac
     3361 cttttgcata atgagattat tatggctttg tttaggaagg ttcccgaagg tgaaagagca
     3421 gggggaggct cgttgtagaa ctaagagttg ttgttgaaag aactaaaaaa aagtcttctc
     3481 tagaggtgaa atgccatatc gtgttttcca aggatacctg gatttaagac gattttatga
     3541 tagtgtaact agatgctcgg ggtaagctgg gctggttata ttataatcaa agatgttatt
     3601 aagagtaggc ttaaaagcag tcatctagtt tgaggtcttg accgactaaa tggtgattag
     3661 tgggttgtat ttgagtgttt aaaaatttaa ggtagctata gcggtataga tatagtaatc
     3721 tgtaaagtaa tgagtactag ttttattaag gtgttaaata tataatcata ggagatgaac
     3781 tcggccctca aggatcagga ctgtttatta aaaacatagt gtggggcaac cggggaggaa
     3841 tccgacatca agcgctgccc ggtgctgtag tggtaaacgg cggccttagc gtgagggtct
     3901 taaggtagca taataattcg ctctcttaat tggaggcaag tatgaacggt ttttcatggt
     3961 taagctttat tttttgtgag tagagaaact ggcgtatgcg tgaagatact tgtattggct
     4021 agaaagacaa aaagacccta gaagctctgg caaacgcctt ggctgggaga gttcctgaga
     4081 aatatcagaa gaagtttcgt cttaaatttg actcttattt gaggttatgg tgatccttat
     4141 ttatcaggaa atcgtgggaa acagaagaaa agttactcta gggataacag gctaatccag
     4201 tccgagagtc catatcggcg gctgggctta gtacttcgat gttggctttg ggggactcat
     4261 ttgtgcaggg gcaaaaagag tgggtctgtt cgacctttaa tacccaccgt gagctgagtt
     4321 tagaacgtag taatacagtt cggctcctat cttctggtag tattatccct tttgtacgaa
     4381 aggacttagg gggaaagata gacttgtggt cttattatgc ttagggctaa ttgttgttag
     4441 aaacaaaagt tattttattg ttgtgtttat taagatgaat aaatacttag attagaattt
     4501 attttttaag aaatatttga tgttgaaatt tgaaacctag agtgtgttgt actattagtc
     4561 aaaagtcttg gtaggaaaga aaatttgttt ggagctttcg atttttataa aatggttggg
     4621 taaattaaag gtgagttggt cctgtagttg aataacaaca tcacttataa tatttgtgaa
     4681 ggtgctgctt ctagctaaag ctaggactgg tgatgttgcg aattaggggt atagcgaggt
     4741 tagtggcagt atggtctttc tttttggtct ataggtgggg aagaccgatt attatcatgc
     4801 agcgtattgc tgatttcgga agtataagtt tttgctttgg ttttttagta gatgaagtaa
     4861 gacttgcttt tagaagaacg gtgctggtcg tggtgttaat ggtttatacc tatagtttag
     4921 gttatatggg ggaagatata ataagccgga atttttttat tttattatca gtttttgtaa
     4981 gaagaatagt tcttttggtt ttttctgctg attttttaag tatgtttttg gcttgggagg
     5041 gtttgggtgt tagttcattc ttgttagtta tttactttaa taaccaggta agggcttctt
     5101 ctggtattat tactctaata agtaatcgat tgggggacgt gtgtttttta cttgggttgg
     5161 gggttatggt gggtttgggg gagtttactt ttttgtgttc tgaggtggga ggcaggatat
     5221 tatttttttt tgcttgtgtt tctaaaaggg cccagtgacc gctgtgtggt tgactaccgg
     5281 cagctatggc agcacctact ccggtttctg ctcttgtgca ttcatctact ctagtaacgg
     5341 ctggggctta tttgttattt cggtttgaga gggtagagtt actaacaata agatgggtta
     5401 ttttaattcc tctcgctaca atgttttttg ctactttgag agctttggta aggtatgatt
     5461 taaagcgtat agtcgcaata tctaccttaa gccacatcgg gcttattagg tgggctgtac
     5521 tggctggcta tgaaaggttc gctttttttc atttggttag gcatgcttta tttaagtctt
     5581 tgcttttttt gtgtgctggt ataataattc ggagggttgg acacaggcag gatattcgtt
     5641 taataggggg agttttttga aatgatccag tttgtagatt agggttgttt tatgctagga
     5701 taagaatggt aggttttccc ttattaggag gttataattc taaggaggca acgctaggag
     5761 gagttttgct aactagcgtt caagaggagg agcttgcttt gttgctgggt tttataatta
     5821 tactattcag ggggggttat gcttctaatt ttttgttttt acttggtgga aggcgggcta
     5881 agtcaattat taccggggca aatacagggt tttgaatagg gggacctatt ttggttttga
     5941 ttttattaag actattaatt aataagtgag ttttttgtta cagggtagta ggaataggcg
     6001 gggtgggttt tatttctaat tggggttgag cttttttttt gttgatgggg gggctaggtg
     6061 gagggttttt aggtagggaa catgaagaag cagcatgata tgaggttggt gaattaagaa
     6121 gagccacttc tttcttaggg gagttattac ttatggggtc tttagagatt agaaacgaat
     6181 tagagatggg atgactagag ttggtagggg gagaagggtt gtttgatctt agggcggggg
     6241 tgcgtgagta gatggtgcgg tttgagtgat gtctccgtag agtaagtaag atcgctgggc
     6301 tttcaatctg gaggtgccta cgggccgggg attgtgtttt ctctaggcgt ggccattgga
     6361 ttactgggaa gtttttcaaa gggtttattt tttagagttt atagggttat gtttacatta
     6421 ttattcttgt gaggttctct acgggctttt agcggggttg gttgtaatca agttttagtt
     6481 gagaggcaaa tcagccatgg ttttctactt cttagtttat ggttaggtat tttggtgtat
     6541 ttaatagaat accaaggtcc tcttaagttg caattttgta gttttgtttt ttttgtttgt
     6601 ggcctatctt gtctagcttt tataaggggt agggggatag tctattttat gctatttgag
     6661 ttggttttta ttcctattag tgctttggtt ttaatttggg ggtacaataa ggagcgaatt
     6721 agggcagtaa tttatatggt aggttattct gctgtagggg ggagaattca cttgatttct
     6781 cttttaagtt tgagagatag gacagggaga gtttttttag gagttgggtg ctcagggatg
     6841 ggagaagagt tagaaatatt tgtatggtgg tttgggattg ttttattgtt tttagtaaag
     6901 gctcctttat tcttatttca tttatggtta cctaaggctc atgtagaggc tccagcttgt
     6961 gcatcaatgt tattggctgg tctattacta aaattaggat tatacggttt atttctctat
     7021 gaaaggttgt gacaggggag gagtctttga gtaagtttgt ttcaaactgt aggtctggcg
     7081 gggggggtgt atgcaaggtt tttatgtttg cgggaacaaa atttaaaaaa ggttgtggcc
     7141 ttatcttctg tgggacatat atcactaaga gtggctgcct tttttgttgg gtcgcaaagt
     7201 gcttgggacg caatatttgt tatgggtatt atacatggtc tatgttcttc tggtttgttt
     7261 ggttgaacag gtttacaata ttaccaaaga tctaaccaga gaaggtttct cattagagga
     7321 taccggacta tagggggttt agggggtccc gttttagtta tttttctttt aggggtggct
     7381 ggaatacccc ctataggttc tttttggggg gagttctaca tttatgctgt attattagga
     7441 agtttcttaa gggggggtgt agtaatactt tttattggtg ttttaaattt gctttttttg
     7501 tgctacatgg ggctatgggt ttgtcatgga gagtggggag taagaagatc aaaagttata
     7561 tatgggggag atcgaagaca tttaagaata tttggtcatt gggttccttg tctagtaatg
     7621 tttttttttg ttttcttgat ttttatttag tatgactaca tatattccac tacggaagcg
     7681 taataagatt gtgggactct ttacaaaatt ttgttatgat tttccttgcc caataaacct
     7741 taattatgct tgaaattttg gtaggctctt aggggttata atggtgtttc aacttctaac
     7801 tggttttttt ttaaggttac actatgtgcc agtgagaaga atagcttttg gtcgacttgc
     7861 ttatattgag cgggacgtta attgaggatg atttattcgg agaatacatc aggctggggc
     7921 gagaggttta atggctggaa tatattttca tatagcacgg ggtttgtatt atgattcata
     7981 tgatcgaacc ccaatagttt ggtttagggg ggcttttctt tatgttcttt gtatagctat
     8041 tagatttttg ggttatgtct taccttgggg gcaaataagg tactgagggg ctactgttat
     8101 tattaattta tttagggtta ttccttggat tggtaacgat attgtgcgat tggcttgggg
     8161 aggttattct gtaggggatg ctaccttaaa tcgattttat tcttttcatt ttattttacc
     8221 atttttaata atgtttttag ttattttaca tttgtcatta ttgcatgatt ttggatcttc
     8281 caatccttta ggtgtggaca ggcgaactat aatggttcct ttttatcctt attattttta
     8341 tagtgattat ttgggtatcg ttttaggggc aggagtttta tcttatttgt gctttgtgga
     8401 cccttattta attgctgacc caataaatta tgaagaggct aattttcttg tgacgcctct
     8461 tcatattaaa ccagagtggt attttttacc ttactatgcc ttgttacgta gtgttcccaa
     8521 caaaacaggt ggaattgttg taatggtgtt agtgatcgta gattttgttt ttattccttt
     8581 gtacagcgat aaggtgatgt taggtgtgca gaactatatg gggcgttcta ttcttttttg
     8641 gtgccaagta tatttttggg ttcttttaac gtggttaggg gctcaacctg ctgaagagcc
     8701 gtttattata gtaactattt tggttggatt ttttgaagtt ttattcgctg atgtcgagca
     8761 acttatctgt gatttttatt gttgacacga gcaaagatat ggtgatccta ttgtcagaag
     8821 gtttgaggaa ttatttcctg aacctgaggt ggaatggtag gattgaataa tcaattatat
     8881 aaccaaggag ggcttaggtt ttttgggctt gattgtggaa tcaattgaga cttctaatct
     8941 cgcgaggggg gttcgattcc ctccaagccc tgtgcggcgg agtggcagaa cagtgcaatc
     9001 ggtttaggcc cggagtaggg tagtttaata ctctccgttt atgtaactaa agagaactta
     9061 gttttcttta gattataagt ttgtcttgta gggtggtacg acataaaaag tttttgaatg
     9121 atctagaaag aactagtggt attatcaaca tcgttattat catcttttgt gtttttcggg
     9181 gattgatgaa aaaacgtact atggatttaa acgattcgca attttttgat gttaatgacc
     9241 ccatatctgc tgattggaga tctcgaataa ttgctgagat aggggtgcac acacgacagt
     9301 gtaaggaaca tgattactga ttacgtcttc gtagaaaaat aaacaaaaaa aataatgaac
     9361 aaatacctca gttgggaaat gaagaaacat cccaattaaa gggtgacgat ttaaagatga
     9421 cctcacttga taaaagtaac tccacacctc gattagagag tgaggttaaa tcatatagag
     9481 actttacact caataaggag gttaatatgg attcactaga aatgtgtata gaagagatta
     9541 aattagggaa gatggttgga gataaggtta gtgactatat tcggtatgat aattattctg
     9601 ataattcttt tataaactta gcatattggg aatatgactt tatacatttt tgaaggccta
     9661 atattttgat tgaaaaggag cttttgtttg gaccgtttca tataactatt ccttttattg
     9721 attttgatag acttcttgtt cctatttttt gggtcgggga tttaggttgg gttgtgttca
     9781 caatcgttag cctaaggttt gtagacagaa tagggtgttg ttggttagaa gtaacagggc
     9841 actcagtttt aattaatggg tttactcgat tttattctcg agttcttgat ttaataatag
     9901 gtcgaaattc tttaggattt gggggtctta agaggtggtt ggaaatttgg gggggggttt
     9961 atctttcttt agtagttagt gaagctatac cgtttgggtt acagcttagc tacttaggtt
    10021 ttccaacggc tgtatttgtt ggtactacta tgatggcaat gtgggtttct tcttttatta
    10081 ctagtccagt taaatttatt agtggcttag ttcctgctgg tgtttcttta agagggtcac
    10141 cttttattat acctctagtg gccatcagca ggatgttgcg gcctattgtt ttagtaacgc
    10201 ggttaacaat ggcagctgtg atcacagtaa ctattgatgg aattttccat ttctggtgtg
    10261 tatgagtagc ggatgagcac atatcaaccc acgatgatcg ttttccatga aattgaatac
    10321 ttaaggagca tgcgccgaat cctcacctat cttcatgttt atgttcgttt gagtatctac
    10381 tgaatccttc taggactcca tcagtttttt ggtttataaa tgaagtgagg tgaacctgaa
    10441 tagaaaatgc tggattgttg agtattttct atttgtgagt ttctggaata ttaggattag
    10501 agaagctttt ttatataatg ttccaggttg gtttattaat ttacttagta acactatact
    10561 gtagggaaca cataggaggt tctaaattta tttctgggct tttagtttaa aaagaacgtc
    10621 tcccttcaaa ggagagagtg ccactatgga cgagcttgga ggtttgattg gaagcaagcg
    10681 agatttctaa tcttgtaggg ggttcggttc cctccaaact tttaaatgtt agttagattt
    10741 ggggtaatag ctccgggcta ctttgcttct gtaataataa ccttgataag tgtatgtata
    10801 ggtcttttat ctgggagagt ttttatactt tgattaataa tggagtttgg ggtttgttct
    10861 ttttgtgggg ttcttgcttt tacggagttt gtggggggag aaggaattgc aaaatatttt
    10921 attgtaaatg ctgttagtgg aacaggaatt ttatctggta taataagtga ttgatcgtgg
    10981 tgtgtggagg gaatagatac ttatctcgta gatttgaggc tttttgtgtg tatttatagt
    11041 aaactagggt tacctccttt tcatttctgg gtggttggta cattaaggga ttgtgtgtgg
    11101 ttttctgctt ttttactttt aggtgtgcaa aaaattttac ctttagttct ttttggtttt
    11161 tcttttgact acaggttaaa tttagtgctt gtagctttag ctagtgcgat tttggctggg
    11221 ttggctgggt tgggtcacac caaaccgtat agtctaattg gctacagttc aatagttgta
    11281 aggaattggt taattttgat ttcttttatt agtgttggta cttttttagt ttctttagta
    11341 ttatatgtat tagccttgtt aagagtttta ggttgtttac gggaaggaag ttggagaaaa
    11401 acttattcgt ttcaggcacc taacaacaga gaggtgctag gaattctttt attggttttt
    11461 cctactggac ctatttattt ggttaaagtt ttggtttgga caggtcttag aagttgcggg
    11521 tgtatattcg gagcctgggg tgttgctttt actagtgttc ttttggtgcc tctttatata
    11581 cgagtaatta ctatagcttc tttaaaggtt tgaggccaga gtgttaatag aagatattta
    11641 ggtaagtggc ttttaattcc tttaagatta tctttaatag tgtttagggt gagtggtttt
    11701 atttgaagtg tggatttttg atcttgagtt tagcttaatt ggtgtattga gcacatccct
    11761 cttccaaagg gaaagagcca aatggtatta agttgcactg tatttacgga gcttaaatcg
    11821 tagtaaagtt tatattttaa gattattggg tatatatttt tataataacc tgtagtgtta
    11881 ctggcttata aaataaagaa gttaatatgt taaggttggt tgcagtttct accttagttt
    11941 tgttttctgc tagatttagt tttgaaaccc caattgtttt agcagttata gttttttttt
    12001 cttcttcggg ggtaactttt tgttatgttg gtgcccgttc tacttggcat gggatgatgg
    12061 tttggcttgt ttatttaact gctttactaa ttatgtttct cttttttgtt tccttggctc
    12121 ccaatcctga tttttctgtt agaacaggga gagttatttg atgggtaagg gtgctaggga
    12181 gagtagtttc ttattctgga ttagtgatag aagaagattt ttgattgcaa gttgggggaa
    12241 cagagtgaga ggatctttct atattagagt tatgaattgg tgagagaaga ttatttatag
    12301 cctttctagg ggcttatctt ttttttgtag tagttgtgat aactaagtta gggtttcgag
    12361 gaggtggtgc acttcggggt gtaagctcaa gtaggaatta ggtcctgtgg tgtaaattat
    12421 gcacatccct tttacactgg gaaagtgagt aatctctggg attttggccg gtagtgtaaa
    12481 gagcacacta ttctttgaaa ataggagtga agatgttttc tcggctacaa tggtagcacc
    12541 ttttttagtt ccgtttattt ttattatttt aggtagactt ttaaaactaa aagagctacc
    12601 tagcactcgg gtagacgttc accagcgaag agcttacgag tgcggattta gtgcttttca
    12661 gtctgcacgt cgtccttttt ccgtttattt ttttttagtt ggacttttat ttgtagtttt
    12721 tgatgtagag ttaatttttt taatgccctt gcctttttta acatggttga gaagaacaat
    12781 gtgttgtggt ttagggttat ttttttttat tttagttttt ggtttgtacc acgagtgacg
    12841 agagggcaga ttaaggtggc ccaattcggg gaggtggctg agaactaagc ggtaggctgt
    12901 aaccctactt aggaaagaat ggacctttct ctccttaatg ccattccaat ttatttttcc
    12961 ttactggact attcttgtgg taatttcttt aagatgttta gttgttgcta gtgaattatg
    13021 gtgggatata tcgattttct gaaaggtttt ttattgaccc actaaaaaaa cagagggggt
    13081 tgaaaggacg aaaaagtggg aatatttatt aaaatgagga tgattcaaga agtagtagga
    13141 gttggcttgg gaataagggg tttattgatt ggaatttatg ggattctttt agagcgccat
    13201 atacttaggg ctttactaat gttagaactt aatcttttat taacattaat actgttgggg
    13261 gttatagctc caggaaggtg gcagtatctt attttagtaa ttttggcact aggggttggg
    13321 gaagctgctc taggtttaag agtagtagta aaaattagtc ggtcgggaaa gcatgaccag
    13381 gttcgtctta attcgctagt gaagtaggcc cttaaagggg ggctctttag gattaacaca
    13441 gtgcagtgtt atcatatact tcaaagttta aatctaaaac tctatctcct aagtttatga
    13501 gaccttggcc ccgatatata cctagagtgt ggcctatttg ctctgctttt agggttgggc
    13561 aagttttaat aagtttgtgt ttatggtttc atgaggctag ttttttgtta tttgtttgta
    13621 gagctattat cgggggggtt tgtgcttcag gttgggtgcg tgagttgatt gtggagggaa
    13681 gctatttagg aatgtatact tcttacacac aggaggggtt aaaatgtgcg gttattttat
    13741 ttattgtttc agaggctatg tttttctttt cttttttttg agcttattgt cattttgggt
    13801 ttgctcctgg atttttttta gggtgtcgtt ggcctcctgt cggaatcacc cctgtccacc
    13861 ctatagggtt accttttata aatttaattc ttttgttgtc ttcttctctt actattaatt
    13921 tatcccacgg atatctgcga attggacgtc cttttaggtg tgtattttga ttattattta
    13981 ctttatcctt agggttatgt tttttttttg cacaagtaaa agagtactat tgggcgaagt
    14041 ttactattac tgatggggtt tgaggttcta ctttttttat gcttaccggg ttgcatggtt
    14101 ttcacgtatt cctgggaata ggttttatgt gttttaatct gggccggatt gctttttgtc
    14161 actttcatac tggtgaaaat atttgttata tttcaatgct ctgatattga cattttgtag
    14221 actttatttg ggttattatt tggcctcttg tatatgtatg aggggggtgg ggatactatt
    14281 gttataaact aagcgctcct tgagaggtca tcctgaatcc tcactggggt tataggtaaa
    14341 ttaggcggga taaggtagta gttaaccatg ggggctcatc ccccccatac gggggtgcaa
    14401 atccctctcc tgttaaatgt taagcggaat taggttaatt ttaccttctg gaagttcaca
    14461 ccatgggtgg gttgttcagt tagcttgaat aaatcttttt attataggct ttattataag
    14521 gtttgttttt ggaagactct gtgcttcttc tcatgggcac agatttcgac ctaaacgcct
    14581 atgcaataaa cgactagagt ggtggtggtc atttattcct attattatta ttattgtttt
    14641 agatgtacct aatttagtaa ttaactatat tagtgagaaa aacccttttc ctgtgttcgg
    14701 ggcaaaggtg gtaggactac agtggtactg acaatacgag cttgagtatt tacgggagct
    14761 acagatgggg atatgagaga cactgtgttc tataataatt ttttcaatct cccggtggac
    14821 tactatacta aaccagttaa gagtattctc atctggggaa aaaaattttt ttaaaatagt
    14881 acacgatagg tgaagggttg attcgtatga aaccccttgg gatcacaaga ggatacgctt
    14941 tggtcggact gacactcgtc tggtacttcc ttctcaaacc ccctgtcgat tgttgtgtag
    15001 gggagcggat gtaattcaca attttaattt aaaaaccctg ggtgtgtctg tggattgtgt
    15061 ccctgggcgt gttaaccaac ataagctttt aggggaggct gggctgtatc aaggtctttg
    15121 tagagagctc tgcgggatta atcacccgca cataccctgt aggttggaga taattccctt
    15181 tagcagttat gtattgtgat tacagggaaa ttaaaaatta tatgaggcga agccaattaa
    15241 tggcctttga ctgttaatca aatgtaagct gaacaccagc cgccttaaac ccctagggga
    15301 atagatttaa ttaggtcgac tcgtgggcaa attgaaggtt tatcatggtc agttgttata
    15361 ccacgtttat ggcgccaagg ccggcgaata taccttaacc cagcctttaa tagattagtt
    15421 ttggtaatgg tgaaaaaccg ttgtacggga tgagcaaact aagcattaaa ccgaataacc
    15481 ccaattaaga atagcccacc gctggtgtgt agcatctagg tttgagccgg caatcagtaa
    15541 tagctgaacc cagtggcaat gagttagtgg gctgtgtaac agaacggtgc cagcactagc
    15601 ggttagaccc caagcttaga atgttcgaat gaacggttga agcacagctt ttatatttac
    15661 tttctaattg gtttaatgag aaaaaagatg atcgttgtgg tactaagcat agattggtca
    15721 aagttagtca gagacaagga ttagataccc ttttattcta aaacctaatt tcttacctga
    15781 tcagtacttg tgtcgcgcaa gaaagtcaaa cccggtgacg gctacctaac atcgcagtgg
    15841 agcttgggtc ccaacgtgat gatccgcatg aaccctgccc cccttgtaaa tttttatacc
    15901 taaaaaaggg tagaaagtgt aacatgtttt gtaccccccg tatatttagg tagtgttatt
    15961 taaaagtggt gctgcttaag aaatcaaggg aggggggcta caactaggcg tgttatacac
    16021 agttactgta tggttatcca agtcgctaag gttacctagc agctaaatac ccatgatctt
    16081 gtcttaaaca atcgaactac taggtgtata taaacctaac ttaaggttgg atttgtgatt
    16141 ggctttatga gtcttaaaag gactgtcagt ctctagttaa ttctagttgg aaggaagtag
    16201 atgatattgt gtttaatagc ggaggggtga gcctgagcta cgctctatag gaaggccctg
    16261 aacctgaaat ggtggtaggg tagtagtagg aattgccagt aaatctcaaa ttagcacttg
    16321 aggttgaaca cgctaactgg gtagtgtaca aaccgcccgt cacccgctta gcgataggtg
    16381 gtaagtcgta acaaggtgag tgtaggagaa cctgtactct gtttaaacgc cccagtagta
    16441 taaaaagtac ttttaccttg caagtaagaa gtgatcaggt ggttctgggg ttgcttcgag
    16501 tggcagaata gtgcggtact tttaagcagt attaatggcc ccaaggctcc gaagttcggg
    16561 gcagtagttt aactagaatt cctggtttgg aaccagaggg tgcctcaggg tcgccccggg
    16621 ccctatacgc taattaaggc gagccgtctc ataatcggcc ggtagtttta tacttggggt
    16681 ttatggcgtg ggctgtggag gcaatttggt ttcggcccaa ggggaaacgg ttcaattccg
    16741 ttgcgtcatt gcaggagtag tttaattata aaacgttagt cttgtaaact aaaagatgtc
    16801 taaggacctt ctgtaggtgg ggaagccatg cttataggcg actggctttt aaccggtaga
    16861 tagctattta gccctcgctt agcgggctat agaataatgt agttcattcc cctgtcaagg
    16921 gaagagtgcc gctgggttag cctttgatat tggcccgatg caacctaatt ggcgggtagt
    16981 gatagtgtga gtcgaagtgg ttttaaatga aacttacaca tgtttaagag tgctaataac
    17041 tactgcttgg tgcactcttt tggagcgaaa aatattagca agggcacagc ggcgcaaagg
    17101 gcccaataag atatccctga agggtgttgc tcaaccactg gctgatgcta taaagttatt
    17161 aaccaaaaag caagtgattc ctagtcgagc taatgaaatt ccctttatta caataccttg
    17221 tttagcttta ataatttcac tttttctttg acaggtttga cctgaaaggt acgggaactc
    17281 aaggtctaac tatgggggat taatttacgt gtgtattgca tcgtttcata tttatgctgt
    17341 tgttttagca ggatgggctg gaaattcaat ttactcaata cttggagctt tacggggggt
    17401 agcacaaact atctcatacg aactacctta taatttaata cttttaggct tatttttgtg
    17461 gtttggttct tatcacttag gggggatttt ggggaatggc tatattttaa cgcaatcttt
    17521 attaactttt tcactgtgga ctatattact tctttgcgag cttcatcgaa ccccgtttga
    17581 cctaacggaa gccgaaagag agttagtctc ggggtataat actgattatg gggcggtagg
    17641 gtttattcag ttgtttattt ctgaatatgc caatattata tttgcaggcc aacttacttc
    17701 aatattgtga gtgtgtcctt ttttgggatt atgaagctgt ctaccattgg gtgtatttat
    17761 tagggggggt ttactctttg ttcgtgctgt atttccgcgg tgtcgttatg atcaactgat
    17821 agaggtttgt tggaagaggg ttcttccatt tatttttctt tgatttttaa caagagtttc
    17881 tttagtatta cttttataaa aataagctct accataccaa actagaaaga caaggtgcct
    17941 gactaaaggg ggtcactgat gatgaccatt aagaaggtgt aaaccctttc cttgtttttt
    18001 gggtgggtag ttcaatgtaa ggacatctcg ttgaagccga gaaggtggga aatatccccc
    18061 tgcctaaaag tttatattag cctaacaagg tgtaaaaact ttcctaataa atatataaag
    18121 attctacaaa cacggtgcaa tttccataga gatcagaccc gtcgcttttt ttatcggcga
    18181 cgggtcgtgc ttgacgaggt agaaagtact taagctttgt tagagtaagg aattgggaaa
    18241 aaaaatttaa ataagtgttt aggtgatttt gtgtagaaat aagggttgtt gtaggtttat
    18301 gctctggact ttgtaatttt tgggcttagc caactttttg ttcattattt ttgtctaatg
    18361 ggg
//
LOCUS       MW143041               18536 bp    DNA     circular INV 29-JAN-2026
DEFINITION  UNVERIFIED: Hydroides homoceros mitochondrion sequence.
ACCESSION   MW143041
VERSION     MW143041.1
KEYWORDS    UNVERIFIED.
SOURCE      mitochondrion Hydroides homoceros
  ORGANISM  Hydroides homoceros
            Eukaryota; Metazoa; Spiralia; Lophotrochozoa; Annelida; Polychaeta;
            Sedentaria; Canalipalpata; Sabellida; Serpulidae; Hydroides.
REFERENCE   1  (bases 1 to 18536)
  AUTHORS   Sun,Y., Daffe,G., Zhang,Y., Pons,J., Qiu,J.W. and Kupriyanova,E.K.
  TITLE     Another blow to the conserved gene order in Annelida: evidence from
            mitochondrial genomes of the calcareous tubeworm genus Hydroides
  JOURNAL   Mol Phylogenet Evol, 107124 (2021) In press
  PUBMED    33610649
  REMARK    Publication Status: Available-Online prior to print
REFERENCE   2  (bases 1 to 18536)
  AUTHORS   Sun,Y.
  TITLE     Direct Submission
  JOURNAL   Submitted (20-OCT-2020) Department of Biological, Hong Kong Baptist
            University, 224 Waterloo Rd, Kowloon Town., Hong Kong, China
FEATURES             Location/Qualifiers
     gene            1..1095
                     /gene="rrnL"
     rRNA            1..1095
                     /product="16S ribosomal RNA"
     gene            1310..1382
                     /gene="trnN"
     tRNA            1310..1382
                     /product="tRNA-Asn"
     gene            complement(1426..1483)
                     /gene="trnY(ata)"
     tRNA            complement(1426..1483)
                     /product="tRNA-Tyr"
     gene            1671..1748
                     /gene="trnS1"
     tRNA            1671..1748
                     /product="tRNA-Ser"
     gene            1881..2562
                     /gene="cox2"
     CDS             1881..2562
                     /gene="cox2"
                     /translation="MVLVGCCSSSFRPKRLCSSQLEWWWSFLPILAIILLDAPNLLVN
                     YISEKNPFPVYGAKVVGLQWYWQYELEYLRELLSNLDFFLWAGLLITTLWLEWWEDIK
                     SWWALSASHWLSVILVYLSHGSWGADSYELSWYPDSMRFCQSDTRLVLPAETPCRLLC
                     SGYDVIHNFNLKGLDVSVDCVPGRANQHKLLGGVGLYQGLCSELCGVNHPHMPCLMEL
                     IPLLKFLGW"
     gene            2586..2652
                     /gene="trnS2(tga)"
     tRNA            2586..2652
                     /product="tRNA-Ser"
     gene            3773..5338
                     /gene="cox1"
     CDS             3773..5338
                     /gene="cox1"
                     /translation="MGVWCGLSGFSLSVLIRSNNAWPGIGLLSPDQYLSVITVHAI
                     LMIFFFLMPVLIGGFGNWLVPLMIGAPDMALPRVNNFSLWLLVPSVIFLLGGGKIEGG
                     LQTGWTLYPPLSGIKHSSGPSVDFSIFSLHMAGVSSILGSINFLTTLTHMRGPEGRLD
                     RMALFCWAIGVTTLLLLLSVPVLAGGLTMLLVDRHFSTSFFEPVGGGDPVLFMHLFWF
                     FGHPEVYVLILPAFGLISHVLAGLARKKVPFGYIGMVYAMCSIGMMGFLVWGHHMFVS
                     GLDVDTRAYFSTATMCIAVPTGVKIFSWVFTVHGIGFHSWEPALLWCLGFLVMFTAGG
                     CTGVVLAASSLDVHLHDTYFTVAHFHYVLSMGAVFSVFAGLHWYFHYFTGVMFHQRWS
                     RRHFLGVVSTVHLIFTPMHSIGISGMPRRYYDYPEAFASSNGISTCGTLGMSMLVVGW
                     MWLIWEAFSAQRLGRWKGVSSGLVEEVRWPVFLHTFMMQNYQIFLKYYMEGTVKARLY
                     NKLLAKKKSVLLHLD"
     gene            5386..5455
                     /gene="trnC(gca)"
     tRNA            5386..5455
                     /product="tRNA-Cys"
     gene            5456..7045
                     /gene="nad5"
     CDS             5456..7045
                     /gene="nad5"
                     /translation="MMMRVSAVSSVFGVWGFLFFCEWGAPFIFLQRIVECGGVSFC
                     FGLLVDGVSLSFSGVVLVVVLMVYLYSLGYMGPDKLSRKFYVILSVFVGSMILMIFSG
                     DLVSMFLGWEGLGVSSFLLVVYYNSHVSASSGVITLISNRIGDLCFLVGMGAMAGFGE
                     FTFLCSELAGSMLFFVACLTKSAQWPVCGWLPAAMAAPTPVSALVHSSTLVTAGAYLL
                     FRFEGVELSVMGGVLLIPLVTMFLASVSALVSYDLKRMVAMSTLSHIGFICWAVLGGY
                     ESLAFLHLISHALFKSLLFLCAGMMIQGSGHSQDVRVMGGVMKQDPIFGVGLFYSSVN
                     MVGFPLVGGYESKEAVVGWMAASSVQGEELFLLLGFLTLVFGGAYSFRILFMFGGEQS
                     SSVSLGSGGWGYWSSVPVLGLVGFSVVIGKWGHSFSVVGLGCVGFSGNWAWGAILLIS
                     GVLGSWSVGGMESSWYDVGELSSVSSLMSSSLFTSSLAVSSSLEMGWLEGVGGEGLLG
                     STGVLRSLMTGLEWCLCSMSSDH"
     gene            7017..7082
                     /gene="trnE(ttc)"
     tRNA            7017..7082
                     /product="tRNA-Glu"
     gene            7083..8399
                     /gene="nad4"
     CDS             7083..8399
                     /gene="nad4"
                     /translation="MFCLSVVLLALSFTPKGVFFSVYSAIFLILFLWVSLRASGGS
                     FVGQVLLEGEVSHGFTLLSLWLGLLVFLMEYQGFLKLQFCSFIFSICVLSCLAFMCGG
                     GMIYFVLFELVFIPVSGLVLIWGYNKERISATTYMLSYSAFGGGFHLVSLLSLSEGVG
                     GVNLSVGLSGSGESFELFMWWVGLVLLFLVKAPLFLFHLWLPKAHVEAPTCASMLLAG
                     LLLKMGVYGLLLYGGFWQESGLWSSLWQSLGLWGGGYASLLCLREQNLKKVVALSSVG
                     HMSLSVAAFFVGSQVAWDAMYVMGVMHGLCSSGLFSWTGLQYFQGSSQSSFLVGGYRG
                     VGGLGGVVFLVLLLGVAGLPPMGSFWGEYFVYSVVVSGFFSGGFFMVLVGVLNLAFLC
                     YFGLWVCHSDWGSSSSKVMYGGDRSFLCMVGHWASCGGLFLFLFMVFI"
     gene            8527..9657
                     /gene="cob"
     CDS             8527..9657
                     /gene="cob"
                     /translation="MTFFQVVTGVFLSFHYVADSSLAFGRLAHIERDVNSGWLLRG
                     FHQVGASMMMMGMTLHMVRGMYYDCYDRNASVWYSGGVLYLLVVATSFFGYVLPWGQM
                     SFWGATVITNLFGIVPWVGSDIVRLLWGGYSVGSYTLTRFYSFHFIIPFLVIVMVGVH
                     LTLLHEFGSSNPLGVDSRTMMVPFYPYYFYSDVLGFILAVSVYGYLLFLDAFLLVEPL
                     NYVEANPLVTPVHIKPEWYFLPYYALLRSVPSKVGGILVMVLSLISVAFPGGCSDKYM
                     LGVPNYFTRSLVFWGEVHCWVLLAWLGAQSAYEPFILMSLCVGLSLAVFEEWGCWVCD
                     CYAMMVDCLEEGESLPLSKFKSLRVVPLSLAWDCEDWQLPGLSE"
     gene            10500..11129
                     /gene="atp6"
     CDS             10500..11129
                     /gene="atp6"
                     /translation="MLGGFKKLWELWALVYFSLVLSEVLPFSAQISFLGYPLAVIT
                     FAGLWSLSLSSFFRHPLGFMKGVITPGVCVFSSPFFVILMSVSSLLRPLVLAMRLTMG
                     AILVVTLEGIFHFWTVKSGDLHLVGQVDRWSSVMLSFVNSGEHIWGVWPYEACCWVAS
                     MVSVWSQNIGIVGVAYIFVSGALGMEKLFYLLFQVGLLSSLVMVYQQEHYL"
     gene            11144..12166
                     /gene="nad2"
     CDS             11144..12166
                     /gene="nad2"
                     /translation="MLSLGVSAPAYLVSVFLTLVSVLLGLLTSSSIMLWFMMELGV
                     CSFTGVLGFVKRSRGVGAAAYFITNTVSGVGLLCGMLVDWSGKEEGLDIWFSDITVLG
                     CILTKLGFPPFHGWVVGVLGECTWLSSFLFLTVQKVLPMAMFCFSFSFSADLVIFLLI
                     SASVAGLTGLGQREFYKLIGYGSMIVSSWLVLVSLVSVGVFIVSAVFYFLAMLIILSS
                     LQESRWKDDSPVSAPSQWEVLSVLMLVVPIGPTYLMKVLICSTLVSAGCVIGAWGVAM
                     TSVMLVPIYMRIIVLSTMKLWSRSVNEGYTNGSRLIPWLLSVGVFLAVGFIWGVDFSS
                     WLCLVGVG"
     gene            12147..12209
                     /gene="trnG(tcc)"
     tRNA            12147..12209
                     /product="tRNA-Gly"
     gene            12242..12744
                     /gene="nad6"
     CDS             12242..12744
                     /gene="nad6"
                     /translation="MATVLLLFAAVSCEVPLMVSVFLFFTSCSVTLGYVWGRCTWF
                     AVMVWLVYLSALMVMFMFFVSLAPNPDFGESSELVTVWSFCCILVGGWGWLKVSLFKG
                     SVSGGELSELETGSSLWVGETALLMSALGAYLFFFVVLVAHFGHRGGGALRGLTKGLI
                     IPFWSKAPK"
     gene            13108..13171
                     /gene="trnV(tac)"
     tRNA            13108..13171
                     /product="tRNA-Val"
     gene            13173..13236
                     /gene="trnQ(ttg)"
     tRNA            13173..13236
                     /product="tRNA-Gln"
     gene            13237..13587
                     /gene="nad3"
     CDS             13237..13587
                     /gene="nad3"
                     /translation="MVSPFLIPLLFLALGKALKVKEYYSTKVDVEQRSSYECGFSP
                     IQSPRRPFSVYFFLVGLLFVVFDVELILLMYLPYLSWLSSVSACGLGMFLFILVLGLY
                     HEWREGSLMWPKAGEK"
     gene            13643..13846
                     /gene="atp8"
     CDS             13643..13846
                     /gene="atp8"
                     /translation="MPFQLIFPYMTISTLILLGVAVLAVDFWWNVPVKWVGVFCGH
                     FLGGMEGEGSPKSVSLCSSWCWKKG"
     gene            13927..14196
                     /gene="nad4l"
     CDS             13927..14196
                     /gene="nad4l"
                     /translation="MLEMNLLLALMMVGLFCPVGWQYLLVLVLATGVGEAALGLSL
                     VVKISRATDQTRVATKSFLVYKSDLFPPRPFPNEAAFTVYGNVRGPK"
     gene            14401..15186
                     /gene="cox3"
     CDS             14401..15186
                     /gene="cox3"
                     /translation="MGQTLASLCLWFHGGSFLLVLFGLAQGLGCFSGWVRELVVEG
                     SYLGMYTSYTHKSLKCAVILFIVSEGMFFLSFFWAYCHFGFAPGFFLGCCWPPVGITP
                     VHPMGLPFMNLVLLLSSSVTINLSHGYLRVGKPFQCAFWLVFTLGLGVCFFLAQMKEY
                     YWAKFTITDGVWGATFYMLTGLHGFHVFLGMGFMCFNLGRLAFCHFHKGENICYISML
                     WYWHFVDFIWVIIWPLVYVWGGWGYFHYKLTAPLTVILNPHWGYC"
     gene            15191..15254
                     /gene="trnW(tca)"
     tRNA            15191..15254
                     /product="tRNA-Trp"
     gene            15265..15327
                     /gene="trnA(tgc)"
     tRNA            15265..15327
                     /product="tRNA-Ala"
     gene            15328..15391
                     /gene="trnL2(taa)"
     tRNA            15328..15391
                     /product="tRNA-Leu"
     gene            15392..15454
                     /gene="trnP(tgg)"
     tRNA            15392..15454
                     /product="tRNA-Pro"
     gene            15454..15518
                     /gene="trnM(cat)"
     tRNA            15454..15518
                     /product="tRNA-Met"
     gene            15542..15609
                     /gene="trnR(tcg)"
     tRNA            15542..15609
                     /product="tRNA-Arg"
     gene            15618..15679
                     /gene="trnT(tgt)"
     tRNA            15618..15679
                     /product="tRNA-Thr"
     gene            15687..15752
                     /gene="trnK(ttt)"
     tRNA            15687..15752
                     /product="tRNA-Lys"
     gene            15755..15818
                     /gene="trnD(gtc)"
     tRNA            15755..15818
                     /product="tRNA-Asp"
     gene            15838..16761
                     /gene="nad1"
     CDS             15838..16761
                     /gene="nad1"
                     /translation="MIVWMDQGLSEVLTCLSVLVATAWSTLLERKILASAQRRKGP
                     NKVSLKGVAQPLADAMKLLMKKQVIPSKANAFPFVSMPSLALTISLFLWQVWPEGHGD
                     LDSNYGGLIYICIASFHVYAIVLAGWAANSIYSTLGAMRGVAQTISYELPYNLVLLGV
                     FLWFGSYHLGSVTSNGYILTHSLLMFPVWVMLVLCELHRTPFDLTEAESELVSGYNTD
                     YGAVGFIELFISEYANVVFAGQMTAMLWLWSGPLSPWSYTWVGVLFSVFFFFLRAVFP
                     RCRYDYLMEVCWKSILPFVFLWFLASLVLILLV"
     gene            16868..16931
                     /gene="trnH(gtg)"
     tRNA            16868..16931
                     /product="tRNA-His"
     gene            16932..17000
                     /gene="trnI(gat)"
     tRNA            16932..17000
                     /product="tRNA-Ile"
     gene            17003..17068
                     /gene="trnL1(tag)"
     tRNA            17003..17068
                     /product="tRNA-Leu"
     gene            17073..17140
                     /gene="trnF(gaa)"
     tRNA            17073..17140
                     /product="tRNA-Phe"
     gene            17481..18460
                     /gene="rrnS"
     rRNA            17481..18460
                     /product="12S ribosomal RNA"
ORIGIN      
        1 gggccttggg tggtttattc aggtaagggg gattttattt ttaccttttg cataatgagt
       61 tcattacggg gttactgagg ttggttcccg aatttgaagg agctgggggg ggctagtaga
      121 agaactaatc gatgttgttg aaggacctta gagaaagctt ttcctagagg cgaaattcca
      181 tacgggtttt caaggatacc tggattaaac tgtaggttcc ataaagtggg tttaatattt
      241 cttggtataa gctaggtgta ggtaggggta ggtgagtgta ttctttagag taggcttcaa
      301 agcagccayc tggattgagg tcgtgactga ctaaatgtgg gagactgtgt caragtaaat
      361 agttgtattt ttttgtaaga ggggctggta gtctgtgtta atgagtattg gtggcattaa
      421 gttaaggctt gggagaaata tcgaagatga actcggctta ctataatcag gactgtttat
      481 taaaaacata gtgtgggggg ttagctatct cacatcaagc tctgcccagt gctgtaacrg
      541 taaacggcgg ccttagcgtg agggttgtaa agtagcataa taattcgctc tcttaattgg
      601 aggcaggtat gaacggtttt acatggttag actttatttt tggtgttggt agaagttagc
      661 gtgtaggtga agatacctgt aaagggcaga tagacaaaaa gaccccagaa gctttggcta
      721 acgccttggc tgggaaagct cctgagaaat aacataagag gttagtctaa atcttactct
      781 tatgtgaggg tttggtgatc cctggttttg ggaakttgtt ggaaacacta ggaaagttac
      841 tctgggggta acaggctgat ccagtctgag agttcaaatc ggcgactggg cttagtactt
      901 cgatgttggc tttgggttac tcgcttgtgt aggggcaagg agagtgggtc tgttcgacct
      961 ttaaacccca ccgtgagctg agtttagaac gtggtaacac agttcggttc ttatcttctg
     1021 tgtgcgtatc ccttttgtac gaaaggactt aggggaaaag atagacatgg ggttagttaa
     1081 tgcttttatg taattttagt aagtgggtta ggtttttatt tcagatgtgt cttgcgttct
     1141 ggttgcaagg ttcaggttta gtcggtagct agctcttcaa cttgtggggt tgagaaggcc
     1201 ttgggcccat tttttggaga atgggagagt ggttaaagca gttaaaaggt tatgtcaagg
     1261 gctggggttt atctctgaaa gggggaaagc ttggtcgagc ttggggtttc ctagtggttt
     1321 ttgttaaaga ctttccgttg cttagtagcc gcttaattct acttcccctt gtgctgctgg
     1381 gggataagtt gatgaccaag tgtgataaga agcgggagtg gttcatgaaa aagtatcgtg
     1441 ggtccgataa tttgcccctc cttattagtg aggggtctta ttctttatta gttggtggtc
     1501 tgatttttgg ctactactgg tttatcgtgg ttaggaggtt tgttggtttg ctttggtttt
     1561 ttgggcttgg aacacctttt gatccttgag tgttttgtta tgtaactagg ctttggggtt
     1621 ggttttaagg tgaagcttgc tttgagatta tccggttgta gtcgcacatt ttggcctcac
     1681 gggcttaacc gtggggtctg gtaggacttc taatcttgtt gggagggttc gattccgtct
     1741 aggctctgat gtctcagggt gttaaggtgt gtaatggtta tgttagttgc ctggctggtg
     1801 gtccgcattc actttgggtt acgcaattgg cttggtttaa tctctttctg gtgggttcca
     1861 ttttttgctc ggtactctct atggtcttag ttggctgttg tagttcttct tttcgtccta
     1921 agcggctatg cagtagacag ctagagtgat ggtggtcttt tcttcctatt ttggctatca
     1981 tcttactcga tgctcctaat ttgctggtta attacatcag ggaaaagaac ccctttcccg
     2041 tttacggtgc taaggtggtt gggcttcagt ggtactggca gtacgagttg gagtaccttc
     2101 gtgaactctt gtccaactta gatttttttc tttgggcggg cttgcttatt actactttgt
     2161 gacttgagtg atgagaggac attaaatcct gatgggctct tagggcaagt cattggttga
     2221 gcgttatttt ggtttatttg agtcatggga ggtggggtgc tgactcttat gagttgagct
     2281 ggtatccaga cagaatacgg ttttgtcaat cggacactcg tttggtgctt ccggcggaaa
     2341 ctccttgtcg cttactttgt aggggatacg atgtaattca caactttaac cttaaggggt
     2401 tggacgtgtc ggtagattgc gttcctggcc gggctaacca acataagttg ttgggggggg
     2461 ttggattata ccaagggctt tgtagagagc tttgtggtgt aaaccatccc cacatgccct
     2521 gtttaatgga gcttattcca ttgctaaagt ttttaggttg gttagattct gcctatccct
     2581 tttagggcct ggtgtggtgg cacggtggtg ttttgaattc accagtaggg ggttcaactc
     2641 cttcccaggt ttttgctact gcttattttc ctggaggacc tgtatgagcg aagagctttt
     2701 ttaaagggtt gttttcctgt gtttgactcc tttcttagct tttatggttc ctcctcaaag
     2761 gtagtgtctt ttgtggttgg gtttgctttt ttcctttggg gtgtggttta ttttcaagag
     2821 gagaaggacg accgagctat aattgtgtgt ggcccttcta gagggcgaat ggaccctgag
     2881 aaagccgagc ggttagaaaa atttgctggt ttgattgagt gggttttaaa ggtcttaggc
     2941 tgaagtagtg ccgtatggct ctaaaggatg acgtcagttt aaggagcagt ttaaccggtg
     3001 tttgaaatgg cttcgggtta agttgccctt gtggggcagg ttagttacag gggggttaaa
     3061 ggcttccctg ggatggtttc agcttaagtt gcctttgtgg ggtagggtag ttattaggtg
     3121 gttaaagact tccttggggt ggcttcgggt taagctgccc ctgtgggggg gcttaacctt
     3181 gagctggttg cgtacggctt taaagtggct taagcttaag ctgtgggggg cttgtaagcc
     3241 ggttatagtt ttagttttta agtggatggg tatgagagaa gaggagggta tggtctgaat
     3301 taaggatagc ttttggggct cgcgggttgg ggtgtttgta cgatatttgg gtttgaagta
     3361 ttctagggtt aaaaacgggt taaagctggg agcggaaggc ttatgggagg attttaatag
     3421 aggtgatttt ttggagtatc ttcgggttga gttttctatg gccagtaagg agttttattg
     3481 gggcctggta ttaattgtca ctgaaaagcg gttagggttt ttaaggttag agtgtgcttc
     3541 ttttgttttt ctttggtttt atcgtcactg ggttcggttt tggtgtgggt taatcgttaa
     3601 ggaggaggat agtaaacttc gtaatttttt tagtttttgc gagaggtttt taattattct
     3661 tttatttctc ccgtttttta ttgtagggtg gggttttcgt tatttagggg gtaagataga
     3721 gccttggata ttttcaacaa accataagca aattggtagt ctttacttct ttttgggtgt
     3781 ttggtgcggg ttaagggggt ttagcttaag agttcttatt cggagaaata acgcttgacc
     3841 tgggattggt ttactatccc ccgatcagta cttgtcggtg attactgttc atgctattct
     3901 tatgattttt tttttcttga tgcctgtact tattgggggg tttgggaatt gattagttcc
     3961 tttaataatt ggggctcccg acatggcatt accgcgggtt aacaatttta gtctgtggtt
     4021 gttagtgcct tcagttattt tcttgctagg cgggggaaaa attgaagggg gtcttcagac
     4081 tggttgaacc ctctatccgc cgttatctgg gattaagcat agaaggggtc cttcggtaga
     4141 ctttagtatt tttaggttgc acatggctgg ggtgagtagg attttaggtt ctattaattt
     4201 tttgactact ttgacccata tgcggggccc ggaggggcgt ctcgatcgga tggctttatt
     4261 ctgttgggcc attggggtta ccactctgct tttattatta agtgtgccag ttttggctgg
     4321 gggcttaact atgcttttgg tggatcggca tttttcgact aggttttttg agcctgtggg
     4381 ggggggtgat cctgttttat ttatgcattt attttggttt tttggtcacc cggaggttta
     4441 tgtgttaatt cttcctgcat ttgggttaat taggcatgtt ttggcggggt tggctcgtaa
     4501 gaaggttccc tttggttata ttggaatagt ctatgctatg tgctctatcg ggatgatagg
     4561 gtttttagtg tgggggcacc atatatttgt ttctgggcta gatgtagata cgcgagccta
     4621 tttttctact gccacaatgt gtattgctgt gcccactggg gttaagattt ttagttgggt
     4681 ttttactgtt catgggattg gttttcatag gtgagagcct gccttactgt ggtgtttggg
     4741 gtttttagta atgtttactg cgggaggttg tactggtgta gttttggctg ctagctcatt
     4801 agacgtgcac cttcacgaca catacttcac agtagcccac ttccactatg ttttaagaat
     4861 aggggctgtt ttttctgttt ttgcagggct gcattggtat ttccattact ttactggggt
     4921 aatgtttcat cagcggtgat ctcgtcgaca ttttttaggg gtggtaagca ctgttcattt
     4981 aatttttacg cctatacact caattgggat tagggggata cctcgccgtt attacgacta
     5041 ccctgaggct tttgctagga gaaatggaat ttctacttgt ggcactttgg ggatgtctat
     5101 gttggttgta gggtgaatgt gattaatctg ggaggctttt tctgctcaac ggttgggtcg
     5161 gtggaaaggt gtatctagcg ggttagtgga agaagttcgt tggcctgtgt ttcttcatac
     5221 ttttataata caaaactatc aaattttttt aaagtattat atggagggta cggtaaaagc
     5281 tcgtctgtat aataagcttt tggctaagaa aaagagtgtt ttattacatt tagattaatt
     5341 tgagggtacg ccaccttccc tagggtgtgt tcgatttttt tagacagtcc tgtagttgaa
     5401 ctacaacgtt tccctgcaaa ggttaaggtg ccggtgtgag tcctggctgg gtcttatgat
     5461 aatgcgtgta agagcggtta gtagtgtttt tggagtttgg gggtttcttt ttttttgtga
     5521 gtggggggct ccgtttattt ttttgcagcg tattgtagag tgtggggggg tgaggttttg
     5581 ctttggcctc ttagtagatg gggtaagctt aaggtttagt ggtgtggttt tagttgtggt
     5641 gttgatagtc tacttgtaca ggttgggtta tatgggccct gataagctaa gtcgaaagtt
     5701 ttacgtcatt ctgtctgttt ttgtaggtag aatgatttta atgatttttt ctggtgacct
     5761 tgttagaatg tttttaggct gggaggggtt aggggtaagt tcttttttgc tggttgttta
     5821 ttataatagt catgtgaggg cttcttcagg ggtaattacc ttaattagaa accggattgg
     5881 tgatttatgt tttttagtgg gaatgggggc tatggccggt tttggggagt ttactttttt
     5941 gtgttcggag ttggcaggca ggatgctttt ttttgttgct tgtttaacaa agagggctca
     6001 gtggcctgtt tgtgggtgat tacctgcggc tatggccgct cctaccccgg tttcagctct
     6061 tgttcactct tctactttag tgacggctgg ggcttattta ttatttcggt ttgagggggt
     6121 tgagctgagg gttatagggg gggtgttgtt aatcccttta gtgactatgt ttttggctag
     6181 agttagtgct ttagtgagtt atgatttaaa gcggatagtg gcgatatcaa ctttgaggca
     6241 tattgggttt atttgttggg ctgtgttagg gggctacgag agtttggctt ttctacacct
     6301 aattagacat gccctgttta agtctttatt gtttttgtgt gcaggtataa taattcaagg
     6361 taggggccac agtcaagatg ttcgggtaat agggggtgta ataaaacagg atcctatttt
     6421 tggggttggg ttgttttact ctagggtaaa catagtgggc tttcctttgg tggggggcta
     6481 tgagtctaag gaggcagttg tggggtggat ggcggcctcc agggtacagg gggaagagct
     6541 ttttctccta ttagggtttt taactttggt ttttggtggg gcttactctt ttcgaattct
     6601 gtttatgttt gggggtgagc agaggagtag ggtgaggtta ggaagtgggg gttgaggtta
     6661 ctggtcaagg gttcctgttt taggtttggt gggctttagt gttgttattg gtaaatgagg
     6721 gcactctttt agggttgttg ggttaggctg tgtagggttt aggggaaatt gggcttgggg
     6781 ggctatttta ctaattaggg gggttttggg gagttggtct gttggaggaa tggagaggag
     6841 gtggtacgat gtgggggagt tgaggagggt tagctctttg ataagtagtt ccttatttac
     6901 tagctcatta gcggttagga ggagtttaga gataggttgg ttagagggag tgggggggga
     6961 ggggttgttg ggtagaactg gtgttttgcg ttcactaata actggtttgg agtgatgcct
     7021 ctgtagaata aggagagatc actaggcttt caatctaggg gtgcctaagt gggccagggg
     7081 ttatgttttg tttaagggtg gtgctactag cattgagttt tacccctaaa ggggtgtttt
     7141 ttagggtata cagggctatt tttttaattt tgtttctatg ggtgtctttg cgagcctctg
     7201 gggggagatt tgtggggcaa gttttgttag agggggaagt aagacatggg tttactcttc
     7261 tgaggttatg gttggggctt ttggtatttt tgatagaata ccaggggttt cttaagctcc
     7321 aattttgtag gtttattttt tcaatttgcg tactttcttg tttggctttt atgtgtggtg
     7381 ggggaatgat ttattttgtg ctctttgagc tggtcttcat tcctgttagg gggttggtgc
     7441 taatttgagg gtacaacaaa gagcggatca gggcaacaac ttatatgtta agctattctg
     7501 cttttggggg tgggtttcat ttggtttctc ttttaagtct aagcgagggg gtaggtgggg
     7561 ttaatttaag ggtggggctt tctggtagag gcgagagctt tgaattattt atatggtggg
     7621 ttgggttagt tttactgttt ttggtaaagg cccccctttt tttgtttcat ctttggttgc
     7681 ctaaggctca cgtggaggcc cccacttgtg cttctatact attagctggt ttactattga
     7741 agataggagt ttatggtcta cttctctatg gtgggttttg acaagagagg gggttatggt
     7801 ctagtttatg gcagaggtta gggttgtggg ggggaggata tgctagtctt ttgtgcttac
     7861 gtgagcagaa cttaaagaaa gttgtagcgc tatcatcggt ggggcatatg tctttaaggg
     7921 ttgctgcttt ttttgttggg tctcaggtgg cttgggatgc tatatatgtg atgggagtta
     7981 tgcacggttt atgctcctct ggcttgttta ggtggactgg tcttcaatac tttcagggtt
     8041 ctaggcagag taggttttta gtggggggtt atcggggtgt agggggatta ggtggagttg
     8101 tgtttttggt cttactttta ggcgtagcag ggttgccccc catagggtct ttttggggtg
     8161 agtattttgt ctattcggtt gtagtaagtg ggttttttag aggggggttt ttcatagtat
     8221 tggttggcgt tttgaactta gcgtttttat gctattttgg tttatgggtg tgtcatagag
     8281 attgggggag gagaagttct aaggtaatat atgggggaga tcgtaggttt ttgtgtatag
     8341 ttgggcattg ggcttcttgt ggtggtctgt ttttattcct ttttatggtt tttatttaac
     8401 ttgttctcat atcttccgct acggaagcgt agcgccctgg taaaaaagtt tgccaggttt
     8461 gtttatgatt tcccgtgtcc cataaaccta aactttgggt gaaactttgg gagtttattg
     8521 ggggttataa ctttttttca ggtggtaacg ggagttttct tgagttttca ttacgttgca
     8581 gattcaagtt tggctttcgg gcgattagcc cacattgaac gtgatgtaaa ttccggttga
     8641 ttacttcggg gatttcatca agttggggct agtatgataa tgatgggtat aaccttgcat
     8701 atggttcggg gaatatacta cgattgctat gatcgtaatg ctagggtgtg atacaggggg
     8761 ggcgtattgt accttcttgt ggtagctaca aggttttttg gttatgtact tccttggggg
     8821 cagatgaggt tttggggggc tactgtcatt actaacttgt ttgggattgt gccttgggtt
     8881 ggttctgata tcgttcgact actatggggg ggttactctg ttgggagtta taccttgact
     8941 cgtttttact cttttcattt tattatccct tttttggtga tcgttatggt tggtgtacat
     9001 ttaactcttc ttcatgaatt tgggtcttct aatccgttag gggttgatag gcggaccata
     9061 atagttcctt tttaccctta ctacttctat agtgatgttt tagggtttat tttagcggtt
     9121 agcgtgtatg gttatctttt gtttttagat gcttttcttc ttgttgagcc cttgaattat
     9181 gtggaggcta atcctcttgt gacccctgtt cacattaagc ccgagtggta ttttttacct
     9241 tattatgcct tactccgaag tgtacctaga aaggtcgggg gtatccttgt gatggttctt
     9301 aggctaatta gtgttgcttt tccaggaggg tgtagggata agtacatgtt aggggttcct
     9361 aattatttta cccggtcttt agttttttgg ggggaggttc attgttgggt gttactagct
     9421 tggttagggg cacagtcagc ttatgagcct tttatcttaa tgagattatg cgttggttta
     9481 tctttggctg tttttgagga gtggggttgt tgagtttgtg attgttatgc aataatagta
     9541 gattgtttag aggaggggga aaggctaccc ctgaggaagt ttaaaagcct tcgggtggtc
     9601 cctttatctt tagcttggga ttgcgaagat tggcagttgc ccgggttatc tgagtagcgt
     9661 gaggaaggag ggtgtgaaga aaatcgataa gggagtgact aggtcctggt gaggaaccgt
     9721 gttgaggtga ggtagactat taccgggata gtctaaactg ctatcttaat aaagcggaca
     9781 aggccgaggg ggtacgttgg cttgaccttt taggctatag gggctttaac agtgaggggt
     9841 cttgatgcgt acccgaaggg caaggggctg tagagcttgc gggtgcgttt attagtgaag
     9901 gccggttcgt attagaggac tctcgagcac gtcaggtcgt gggtagggac atagttagta
     9961 agttcaacca tgctggctta agagaggcct tagctaaggt gggagtatta ggttctaagg
    10021 aacatacgag aagttgtggt tttgcccgaa gagcgttttc tggagagttg ttaagggctg
    10081 gtggggctat ggaaagaaag cttcgcgggg ttattggaga taaggttact aattacattc
    10141 gatatgataa ttgctctatt tcctccaata ataatttggc ctattgggag gagttttttg
    10201 ttgttaagct tatctcatta atcagcagat gatgccggtc gttctcaggt gttagtcagt
    10261 gtagttttga actttgactt catttaccct cttacttatt agggtgacag gatgtctttt
    10321 ttcgcccttt cttttgggtg ggggagttac cttatatttt tttattatta ggctctttta
    10381 catacatagg ggttctagga ggaagttggc ttgagttggc aggggggggt gttttggttg
    10441 gggttgcccg tggtgtgttt ttaaacggtt tgagtttttt ttatagtcga gggggttcca
    10501 tgctaggagg gtttaaaaaa ctttgagagc tgtgggcttt agtttatttc tctctcgtac
    10561 ttagtgaggt tttacctttt agggctcaga tttctttttt aggttaccct ttagctgtta
    10621 tcacttttgc tgggttgtgg tctttgtccc tttcttcttt ttttcgtcac cccttaggtt
    10681 ttataaaggg ggttattact cctggggttt gtgtttttag gtctcccttc tttgttattt
    10741 tgatgagggt gaggaggcta cttcggcctt tggtgttagc tatacgctta actatggggg
    10801 ctattttggt tgtaacccta gaggggatct ttcatttttg aactgtaaag tcaggtgatc
    10861 tccacttagt aggccaagtg gatcgttgaa ggtcggtgat gttaaggttt gtgaataggg
    10921 gggagcacat ttggggagtt tgaccctatg aggcttgttg ctgggtagct tctatagtta
    10981 gagtatgaag gcagaatatt gggattgttg gagtagccta tatttttgtc tctggtgctt
    11041 tgggaatgga gaagctgttt tatttacttt ttcaggttgg ccttctctct tctttagtga
    11101 tggtttacca gcaagagcat tacctttagg tggtgattta atgattttaa ggttaggggt
    11161 tagggctcct gcttatttgg tttctgtttt tttaacccta gtaagggtct tgttgggtct
    11221 tctaactagg aggtcaatta tactttggtt tataatggag ttaggggttt gttcttttac
    11281 tggggtgctt gggtttgtta agcgtaggcg tggggtgggg gcagcagcct attttattac
    11341 aaacactgtt agtggggttg ggcttttgtg tgggatactg gttgattgat ctggcaagga
    11401 agaggggcta gatatttgat tttcagatat tacggtactt ggttgtattc ttactaagtt
    11461 aggttttcct ccttttcatg gttgagtggt tggtgtttta ggggagtgta cttggctttc
    11521 ttctttttta ttccttactg ttcagaaagt tttacccatg gctatatttt gtttttcttt
    11581 taggtttagg gcggacttgg tgatttttct tttgattagt gccagggtgg cagggttaac
    11641 aggtttgggg cagcgtgagt tctacaagtt gattggttat ggctccatga ttgttagaag
    11701 ttggctggtc ttagtctctt tagtgagggt gggggttttt atcgtttcag cggtttttta
    11761 ttttttggct atgctaatca ttttaaggtc tttacaggag aggcgttgaa aggatgattc
    11821 tcctgtttct gctcccaggc agtgagaggt tcttagtgtg ttaatgctgg ttgttcctat
    11881 tggccctact tacctgataa aagttttaat ttgctctacc ctggttagtg cgggttgtgt
    11941 aattggagct tgaggggttg ctataactag ggttatacta gttcctatct acatgcggat
    12001 tattgtccta tccaccataa agctttggag gcgtagggta aatgagggtt acactaatgg
    12061 gaggcgcctt attccttggt tgctaagggt tggggttttt ttagctgtag gcttcatttg
    12121 gggggtggat tttagcaggt ggctgtgctt ggttggtgta ggatagcatt tccctcttcc
    12181 aaagggaagg cgccattagg cactaagttg ggttagcggg tttgtggtaa cagagttatc
    12241 tatggctacg gtgcttcttt tgttcgctgc agtaagttgt gaggtgcccc taatagtgag
    12301 agtctttctt ttttttacat cctgtagagt tacccttggc tacgtttgag gtcgttgtac
    12361 ttggtttgct gtgatagtgt ggcttgttta tttaagtgcc ctgatggtaa tatttatgtt
    12421 ttttgtctct ttggccccca atccagactt tggggagtct tccgagctgg tcactgtttg
    12481 atctttttgt tgtatcttgg tagggggttg aggttggttg aaggtgagtc tgtttaaagg
    12541 gtcggtaaga ggtggtgagt tgagggagtt ggagactgga agtagcttat gggtagggga
    12601 gactgcttta ttaataaggg ctctaggggc ttacttattt ttttttgtgg ttttagttgc
    12661 tcactttggt caccgggggg ggggagccct tcgggggtta actaagggtt tgattattcc
    12721 tttttgaagg aaggcgccta agtactacca tcagcaggct gtgttaaagc gtcaagcttt
    12781 tagggagtta aagaaggcgg tagctgagga aaaagagttt tatgccaaat accctattct
    12841 agggttttga tgtaagggtc cccttttatt agaggcggag tttatgaggg atccttggtg
    12901 aataaactct gaggttgatg agctatactt ccagaagagg gatggggagc gtcgtaacac
    12961 tttactggat aagctagtac ttaaggcaga gtttgatctt ttaatagtta ataaaaagag
    13021 gtgggggcgt gctaagcagg agaaggcatg aaaaatctat ttacacataa aggctaagaa
    13081 ggggcgagtt taggggctga gtaagttggc cttatggtgt aggtgtctgc acaccccttt
    13141 tacactgggg aggggagatt ttctggggct tgtagccggt agtgtaagaa gcactttact
    13201 ctttgaaagt aggggtgggg ttatcctctc ggttaaatgg tatcgccatt tttaattcca
    13261 ttgctttttc tagccttggg taaagcttta aaggtgaagg agtactattc aactaaggtt
    13321 gatgtagagc aacggaggtc atatgagtgt gggtttagcc ctatccaatc cccacgtcgt
    13381 cctttctctg tttatttttt cttggtgggt ttactttttg ttgtgtttga tgtagagctg
    13441 attttgttaa tatacttacc ttatcttagg tggttaagaa gagtaagggc ttgcggttta
    13501 gggatattcc ttttcatttt agtgcttggg ttataccacg agtggcggga aggaagatta
    13561 atgtggccca aggcaggcga aaagtagggg agtagcttgg ggctagctag gttgaagtga
    13621 ggatgggcct cttcccccca aagtgccatt tcaattaatt tttccttata taacaatttc
    13681 cactctaatc cttttagggg tggctgtact tgctgtggat ttttggtgaa atgttcctgt
    13741 taagtgggtg ggggtatttt gtgggcattt tttagggggg atggaggggg aaggcagccc
    13801 aaagagagtt agactgtgta gaaggtgatg ctgaaagaag ggttagagat tggggtaggg
    13861 cttgttgggt tttctgtggg ggtttacggt attttattag agcggcatat cctaagggtt
    13921 ctattgatgc ttgaaataaa tttgctgtta gccctaataa tagtgggcct attttgtcca
    13981 gttggttggc agtacttgtt ggttttggtt ttagctacgg gtgttgggga ggctgctttg
    14041 gggttgaggc ttgttgtgaa aattaggcgg gccactgacc aaactcgtgt ggccacaaag
    14101 agctttcttg tttataagtc tgaccttttc ccccctcgcc cctttcctaa tgaagctgct
    14161 tttactgtgt atgggaatgt tcgtgggcct aaatagcggt tggctgtttt atccccagtg
    14221 gacttacttt ctagagggcg gcgtgtagtt actcctggtg atggcgtggt ggtagtctcc
    14281 tctcgggagg attattatcc ccctttaggt tttccatttc ttccgggtcc tcgtcctaag
    14341 tttataaggc cttggcctcg ctacataccc agaatatggc ctatttgtgc agcctttaca
    14401 attggtcaaa ctttagctag gttgtgtttg tggttccatg ggggaaggtt tttacttgtt
    14461 ctatttggct tggcacaagg attagggtgt ttttctggtt gggtgcggga acttgtggta
    14521 gaggggagct atttagggat atacacctcg tacacacaca agaggttaaa atgtgctgtt
    14581 attttgttta ttgtttcaga gggaatattt tttctctctt ttttttgggc ttattgccat
    14641 tttgggtttg ctcctgggtt tttcttaggg tgctgttggc cccctgtcgg gattacccct
    14701 gttcacccaa tggggttgcc ctttataaac ctggtgcttt tactatcctc ttctgtcacc
    14761 attaatctct cccacggcta cctgcgggtt ggaaagcctt tccagtgtgc attttggtta
    14821 gtgttcactt tagggttggg ggtgtgtttc tttctagctc aaatgaagga gtactattgg
    14881 gctaaattca ctatcacgga tggggtgtgg ggggcaactt tttatatgct cactgggctt
    14941 cacggttttc atgttttttt ggggatggga tttatatgtt ttaacttagg gcgtcttgcc
    15001 ttttgccatt ttcataaggg ggagaatatt tgttacattt caatactttg atactgacat
    15061 tttgttgatt tcatttgggt gattatttgg cccttagttt acgtgtgagg ggggtgaggc
    15121 tattttcatt ataagcttac tgccccctta acggttatct taaatcctca ttgggggtat
    15181 tgttagggta gggcttttag tttaataaaa aacgtttccc ttcaaaggaa aaaatgcctt
    15241 tagggacaag cttgatgata gaggacccta atagtataag aagtactatt gttttgcaaa
    15301 cagggagtgg ctcatggcct taggggtgct tcgagtggca gaatagtgcg gtacttttaa
    15361 gcagtactaa tggtcttagg actccgaagt tcggggttgt agtttaagtt aagaatgctt
    15421 ggtttgggac caaggggtgc tctggccgtc ctgggcccta tacgctaagg agaggcgagc
    15481 cgtctcataa tcggctggta gcggagtgct tggggtttag ttggcgaagt gagatctttt
    15541 agtggcgtgg gctgtgtagg cactttggtt tcggcccaaa ggggagtggt taaaatccat
    15601 tgcgctactc gcaggcatag tttaatccaa gggaaaaaac attggtcttg taaaccgaaa
    15661 gaagccatta gcgacggctg tctgtaggcg gggaagccat gcttctaggc gactggcttt
    15721 taaccggtat atagctttct tagtctccgc ttatgaggtt gtagaataag agaagtttgt
    15781 tcccctgtca agggagaggt gccctggggc caacctttgg cgtaaacagg tgctaaaatg
    15841 attgtgtgga tggaccaggg gcttagagaa gtgcttactt gtttaagggt gttagtggct
    15901 actgcttggt caacgctttt agagcgaaaa attttagcaa gggcccagcg acgtaagggc
    15961 cctaataagg tgtccttgaa gggggtggct cagcctttag ctgatgctat gaagctctta
    16021 ataaagaaac aagttattcc aagtaaggct aatgcgtttc cttttgttag gataccttcc
    16081 ttggctttaa caatttctct ttttctttgg caggtttgac ctgaagggca tggcgatttg
    16141 gattcgaatt acggggggct aatctatatt tgtattgcct cgtttcatgt ttatgctatt
    16201 gtgttagcag ggtgggctgc aaattcgatc tactctacgt taggggctat gcggggggtg
    16261 gctcagacaa tctcctatga gttgccctac aacctagtcc tcttgggggt atttttgtgg
    16321 tttgggtctt accatttagg tagggtgaca aggaatgggt acattcttac acactccttg
    16381 ttaatatttc cagtgtgagt tatattagtt ctttgtgagc tacatcgaac cccctttgat
    16441 ttaacagagg ccgagagaga gttggtgtct gggtataaca cagactatgg ggcggttggt
    16501 tttattgagt tgtttatttc tgagtatgct aatgtggtct ttgcgggcca aatgactgcc
    16561 atgttgtggc tttggtcagg gcccctaagc ccctgaagtt atacgtgggt tggggttttg
    16621 tttagggttt ttttcttttt tttgcgggct gtatttcctc ggtgccgtta cgactatctg
    16681 atggaggtct gctggaagag catcttacct tttgtttttc tgtggttttt agccaggtta
    16741 gtactaattt tacttgttta gttaaagaaa gggggcagga agccctagtc gttccctcca
    16801 ggccagggga acgactggtc tgaaagggaa taaagggcta aaaactggtg tatagtttga
    16861 ttagagttgg gaaatagttt aagtaaaaac gcttgtttgt ggaacaagag ttgttctgga
    16921 ggctttccta aggcaaggtg cctgattaaa gggggtcact gatgacggcc ataaagtagg
    16981 tgaaagccct tcccttgttt ggggtggggt ggcagatcag tgcgttcgat ttaggctcga
    17041 gatagggtaa ttaatttatc tcccacttaa gggagtgggt agtctataaa ttaggatgtc
    17101 ccgttgaagc cgggaaggag agtggtcaac tccctgcttt atggtgagcg tggttaaagt
    17161 agtaccagaa atagggtcat ttatttcatg aggttggttt aggaagaaaa ctgtattagg
    17221 ctggagggtt atccccttnn nnnnnnnnnn ntggctaata ggtgaggttg ttatagcgtt
    17281 gtgaggacgg tgaaaaatga ggaggttacg gtgtttcctt tgaaggggca ggtgggtgtt
    17341 ttctgaggcc gacttgtggg ctacctgaag gtcaccatgg tcagttgtta taccacgttt
    17401 atggcgccaa ggttggcgaa tatacatcga gtgatatttt aatagaaaga tcggtcccgc
    17461 ggtaatcatt ccattgtacg ggataggcaa actaagctta aaccgacagg ccgaaattat
    17521 tttagcccag cgctggcatg tagcatcgaa gtttgaaccg gcaattagcg aaagctaaac
    17581 ccagtgacaa tgtgcaacct agctgtgtaa ttgaacggtg ccagcactag cggttagacc
    17641 ccgtgctaga attgttgatg aacggttgaa gcaaagcttt taaactaacc ctctgattgg
    17701 tgaaatgaga aaaggtatag acgtttcggc actaagcata catacgtcaa aggtggttag
    17761 agacggggat tagatacccc cttattctac gccctaattt tttacctgat cagtacttgt
    17821 gacgcgcaag aaagtcaaac ctggtgacgg ctgtccaacg ccgcagtgga gcttgggtct
    17881 taatttgatg atccgcatga accctacccc ctttgtaaca cgtatgtcta ttgtaagaca
    17941 gagggtgcta ttttcggatg aagctttggc ggggagcgtc tttggaaggg tagcatacag
    18001 ttgctgtatg gctgtccatt attattaagg ttacctaata gtgaaggttc catattgaag
    18061 gggtgtgctg gtggcttttt attttttgtc tacagattgg gggctctttt tacggttaac
    18121 ttggttaatt tggtgtaaaa agggcttccc atgaaggtgc aggtcttttg attagcacat
    18181 ggcctattca ggctgtggag cttctaacag ctgttagttg gactgaagta ggtgatattg
    18241 tgcttaataa tagcgggggg agcctgagct acgttctata agatagacct tgattcctga
    18301 aaaggtagca gagtattaga aggaattgcc agtaaacttc aaattagcac ttgaagttga
    18361 aggtgcaaac tggacggtgt acaaaccgcc cgtcgcccgc ttagtaatag gtggtaagtc
    18421 gtaacaaggt gagtgtagga gaacctgtac tctggtggag tggatgagta gattggctac
    18481 gtagaggtta ggtcaactta aggggttgat taagtcagtg acagtccaat ttaatg
//
LOCUS       MW143042               18894 bp    DNA     circular INV 29-JAN-2026
DEFINITION  UNVERIFIED: Hydroides operculata mitochondrion sequence.
ACCESSION   MW143042
VERSION     MW143042.1
KEYWORDS    UNVERIFIED.
SOURCE      mitochondrion Hydroides operculata
  ORGANISM  Hydroides operculata
            Eukaryota; Metazoa; Spiralia; Lophotrochozoa; Annelida; Polychaeta;
            Sedentaria; Canalipalpata; Sabellida; Serpulidae; Hydroides.
REFERENCE   1  (bases 1 to 18894)
  AUTHORS   Sun,Y., Daffe,G., Zhang,Y., Pons,J., Qiu,J.W. and Kupriyanova,E.K.
  TITLE     Another blow to the conserved gene order in Annelida: evidence from
            mitochondrial genomes of the calcareous tubeworm genus Hydroides
  JOURNAL   Mol Phylogenet Evol, 107124 (2021) In press
  PUBMED    33610649
  REMARK    Publication Status: Available-Online prior to print
REFERENCE   2  (bases 1 to 18894)
  AUTHORS   Sun,Y.
  TITLE     Direct Submission
  JOURNAL   Submitted (20-OCT-2020) Department of Biological, Hong Kong Baptist
            University, 224 Waterloo Rd, Kowloon Town., Hong Kong, China
FEATURES             Location/Qualifiers
     gene            1..1142
                     /gene="rrnL"
     rRNA            1..1142
                     /product="16S ribosomal RNA"
     gene            1352..2384
                     /gene="rrnS"
     rRNA            1352..2384
                     /product="12S ribosomal RNA"
     gene            2534..2599
                     /gene="trnK(ttt)"
     tRNA            2534..2599
                     /product="tRNA-Lys"
     gene            4153..4216
                     /gene="trnA(tgc)"
     tRNA            4153..4216
                     /product="tRNA-Ala"
     gene            4234..4299
                     /gene="trnW(tca)"
     tRNA            4234..4299
                     /product="tRNA-Trp"
     gene            4305..4367
                     /gene="trnN(gtt)"
     tRNA            4305..4367
                     /product="tRNA-Asn"
     gene            4366..4432
                     /gene="trnS2(tga)"
     tRNA            4366..4432
                     /product="tRNA-Ser"
     gene            4435..4503
                     /gene="trnS1(tct)"
     tRNA            4435..4503
                     /product="tRNA-Ser"
     gene            4713..4779
                     /gene="trnL1"
     tRNA            4713..4779
                     /product="tRNA-Leu"
     gene            complement(4959..5037)
                     /gene="trnF"
     tRNA            complement(4959..5037)
                     /product="tRNA-Phe"
     gene            5091..6632
                     /gene="cox1"
     CDS             5091..6632
                     /gene="cox1"
                     /translation="MSLLIRCNNAWPGIGLVSPDQYLSVVTVHAILMIFFFLMPIMIG
                     GFGNWLVPLMIGAPDMSLPRINAFSFWLLVPSIIFLLGGGKIEGGLQTGWTLYPPLSS
                     ITHSSSPSVDFAILSLHMAGLSSILGSINFLTTLIQMRGPEGRLDRMALFCWAVGVTA
                     LLLLLSVPVLAGGLTMLLTDRHFNTSFFHPIGGGDPVLFMHLFWFFGHPEVYILILPG
                     FGLISHVLAGCARKKVPFGYIGMVYAMCSIGMMGFLVWGHHMFVSGLDVDTRAYFSTA
                     TMCIAVPTGVKIFSWMMTAHGIGYHTWEPALLWCLGFLLMFTVGGCTGVVLAAASLDI
                     HLHDTYFTVGHFHYVLSMGAVFSVFAGVHWYFHFFTGVMLHQRWSRWHFWSVASTVHV
                     IFTPMHLMGVGGMPRRYYDYPELFIVGNAVATSGTLGMSMLVMMWMWLIWEGLSAQRL
                     GRWKGVPSGLVDRLGIFFSIHTFWLQSYQIAWKLFLKGSPKAKLYNSLLLKTRSLIPC
                     ATVKW"
     gene            6687..6757
                     /gene="trnC(gca)"
     tRNA            6687..6757
                     /product="tRNA-Cys"
     gene            6756..8354
                     /gene="nad5"
     CDS             6756..8354
                     /gene="nad5"
                     /translation="MMMLRLSGVASVLSLWGALLMCGWESPVFFMQRVGDYKGGDFCF
                     GFLVDQVSVSFGGVVLSVVLLVYSYSLGYMGGDKMSTKFFIILSLFVGSMVLLIFSGD
                     LVSMFLAWEGLGISSFLLVVYYNNHLSASSGVITLISNRLGDVCFLLGLGAMAGFGEF
                     GFSCSDLGGSMMFFFACVSKSAQWPLCGWLPAAMAAPTPVSALVHSSTLVTAGAYLLF
                     RFEGLELEVMGWMTVVPTITMFLASVSALVSYDLKRMVAMSTLSHMSFISWAVLNGYE
                     SFAFFHLVSHALFKSLLFLCAGAVIQEVGHSQDIRLMGGVFRTNPVYSVGIFYASSNM
                     MGFPLLSGYDSKECIFGAMMMGGVQEGEVSLFLGVLTAIFSGGYALRFLFVLGGSNRS
                     GVIIKSSSTSEWMGGPVVGLLFLGLLMSKWGYYLVVVGGSSVGFISNMGWGFFLVASG
                     VVGGSLVGMGELDVTWYEVGELGSLSASLSNLLLISSLKISSELEMGWLEQVGGEGLY
                     SVGGEIGAMTSGAEWCLCSLSSDH"
     gene            8326..8389
                     /gene="trnE(ttc)"
     tRNA            8326..8389
                     /product="tRNA-Glu"
     gene            8441..9706
                     /gene="nad4"
     CDS             8441..9706
                     /gene="nad4"
                     /translation="MFFSVYSFVFMALFLWGSLRGVSSFAGGQVLVESEVSHGFLLLS
                     LWLGVLIFLMEYQGPLKYQFCSLLFFICGVSCLAFMGGTGVVYFILFELVFVPTSALI
                     LIWGYNKERISAVTYMLTYSAFGGSFHLVSLMSLEESAGSVFLGHSCLGGGEEMEVFL
                     WWLGVVVLFLVKVPLFMFHLWLPKAHVEAPTCVSMLLAGLLLKLGVYGLFLFGGLWQG
                     SSMWESLWQVLGLWGGMYASVLCLREQNLKKVVALSSVSHMSLSVAAFFVGSQSAWDA
                     MYIMGIMHGLCSSGLFGWTGLQYYQSSSQSSLLVSGYRSLGGLGGVIVVPLLLGVAGM
                     PPMGSFWGEYMIYAVVYSGFFSGGLLLFFAGVLGLLFLSYLGLWVCHGEWGVSSSKVM
                     YGGDRSYLCMAGHLVPCFFLFFFVFLAFI"
     gene            9707..10842
                     /gene="cob"
     CDS             9707..10842
                     /gene="cob"
                     /translation="MTTYIPLRKRNKIVGTLSKFCYDFPCPMNLNYAWNFGSLLGMLT
                     LMQVVTGFLLSLHYVPVSSMAFSRVAHIERDVNWGWLVRSMHQVGASGLMAGMFAHIL
                     RGLYYDSYDRTPMVWYVGAAIYVLCMAISFLGYVLPWGQMSYWGATVITNLFSVIPWV
                     GGDIVRLAWGGYSVGDATLNRFYSFHFILPFLMVLLIGLHLSLLHEYGSSNPLGVDSR
                     TMMVPFFPYYFYSDIVGGVLGAGCFSYFVLLDPYFLSEPLNYEEANFLVTPLHIKPEW
                     YFLAYYALLRSVPSKSGGIAVMVFAILGIVFMPLCSDKIMLGVPNYIGRSSFFWGQVN
                     CWVLLSWLGAQPAEEPFIMVSAVTGLTMVIFEDFEQLICDHYTW"
     gene            11137..11207
                     /gene="trnG"
     tRNA            11137..11207
                     /product="tRNA-Gly"
     gene            11462..12142
                     /gene="atp6"
     CDS             11462..12142
                     /gene="atp6"
                     /translation="MFLKVLDFSYSYQFLVIGGFKKFWEVWAMAFFSLVLSEVVPFSA
                     QVTFLGYPLIILTSAGVLSVWGSSLIESPKRFVSGLVPSGIPKVGVPFIVPLLVVSSL
                     LRPLVLALRFTMVAIMSVTMEGIFQYWCVKAGDMQLMTQPSRCYVYYKVLTLGQFSYG
                     EAKTGWVYPLMVSVASVWSQNVGMVGPFWLWVSGMLGMEKLFYMTFQVALLASLMGIY
                     NQEHSPKD"
     gene            12204..13205
                     /gene="nad2"
     CDS             12204..13205
                     /gene="nad2"
                     /translation="MSVGVAAPAYIMSVLMTFISLLAGLTSGSVFMLWLVMEFSVCSF
                     CGVLAFASGSGGEGVGKYFIVNAFSGVGILCAVLGEWAEVVEGIDYFLVDLGVLGFLY
                     TKLGLPPLHFWVAGVLRESTWFPAFLLLGVQKVLPLVFLCYSFEFSPDIILIVLLSGI
                     SAGLGGLGHYEPYSLIGYSSMVVGNWLVLISFVSVGTLLVCTFLYIIALLGALSCLRE
                     NKWVGGYPFQGPNNWEIVGVLMLVIPVGPVYLMKILIWAALTSCSCLLGAWVVAFTSV
                     LLVPIYMRVITMSVMKLWVQNVNNSQLSKWPLIPLGLSLMVFSVSGLGWSVDLWEWV"
     gene            13222..13286
                     /gene="trnL2(taa)"
     tRNA            13222..13286
                     /product="tRNA-Leu"
     gene            13288..13350
                     /gene="trnP(tgg)"
     tRNA            13288..13350
                     /product="tRNA-Pro"
     gene            13356..13425
                     /gene="trnR(tcg)"
     tRNA            13356..13425
                     /product="tRNA-Arg"
     gene            13426..13488
                     /gene="trnT(tgt)"
     tRNA            13426..13488
                     /product="tRNA-Thr"
     gene            13516..13977
                     /gene="nad6"
     CDS             13516..13977
                     /gene="nad6"
                     /translation="MALFVVAFSFEVPFMLALAVFASSASVTFCFVWSRSTWFAMMIW
                     LVYLSALLVMFLFFVALAPNPDFSSITPWAMKFSSLWFAFCCTYGILSEGGASILMSA
                     CPGEILPMGGLWISGSAFFMAGLAGYLFFVVVVVSKMAFRGGGALRTPTPA"
     gene            13973..14027
                     /gene="trnV(tac)"
     tRNA            13973..14027
                     /product="tRNA-Val"
     gene            14034..14097
                     /gene="trnQ(ttg)"
     tRNA            14034..14097
                     /product="tRNA-Gln"
     gene            14186..14518
                     /gene="nad3"
     CDS             14186..14518
                     /gene="nad3"
                     /translation="MEQRSAYECGFSAFQSARRPFSVYFFLVGILFVIFDVELIFLMP
                     LPFIVWLDFNLGCGLGLFFFILVFGLYHEWREGSLNWPGPWGSNWTEEARVLKSEPAF
                     KLYPKGLV"
     gene            14703..14774
                     /gene="trnM(cat)"
     tRNA            14703..14774
                     /product="tRNA-Met"
     gene            14779..14849
                     /gene="trnY(gta)"
     tRNA            14779..14849
                     /product="tRNA-Tyr"
     gene            14939..15124
                     /gene="atp8"
     CDS             14939..15124
                     /gene="atp8"
                     /translation="MPWKLIFPYWFILSVIIVGGLMLLADFWWNVKPKWKILPSFGKK
                     KENDRAFKKLCEWKWEK"
     gene            15124..15417
                     /gene="nad4l"
     CDS             15124..15417
                     /gene="nad4l"
                     /translation="MGVGLGVSSLLTAFYGIVMERHFLSALLMLELQLLLSLLILGSL
                     CPVGWQYMVVVILGLGVGEAALGLSVVVKLSRSGWLTRVRLDSLGLGQKESKA"
     gene            15582..16403
                     /gene="cox3"
     CDS             15582..16403
                     /gene="cox3"
                     /translation="MPSIWPICLASSVGQFLLSLCLWFHEGSFMLVVATGVMGGAVAS
                     CWVRELIVEGSYLGMYTSHVHRSLKFAVILFIISEAMFFFSFFWAYCHFGFAPGFYLG
                     CSWPPVGITPVHPMGLPFMNLVLLLSSSVTINFSHGFLRIGKPFWCGFWLAFTFGLGL
                     CFFLAQLKEYYWAKFTITDGVWGSTFYMLTGLHGFHVFLGMGFIAFNIGRLVFCHFHT
                     GENICFIAMLWYWHFVDIIWVIIWPLVYVWGGWGYFNYSICSPLTIVVNPHWGYS"
     gene            16895..17579
                     /gene="cox2"
     CDS             16895..17579
                     /gene="cox2"
                     /translation="MSSFSVVSPPGGPHPSWIILLGWLNYMMMGLIMGFVGGGVLSFV
                     GSNTFRPKRLCNKRLEWWWSFTPIILITILDLPNLYVNYLSEKNPFPVFGAKVIGLQW
                     YWQYELEYLQELLWALGEIFWVWLSYFAWAKAELMKSLVVYYRGLGGFYEMKHTSWSA
                     DSYQVEWGGESFRFNQADSRLIMPALTPCRLLCNGFDVIHNFNVKSLGLSVDCVPGRI
                     NQHKFFSKVG"
     gene            17708..17771
                     /gene="trnD(gtc)"
     tRNA            17708..17771
                     /product="tRNA-Asp"
     gene            17826..18740
                     /gene="nad1"
     CDS             17826..18740
                     /gene="nad1"
                     /translation="MWVDGVLSEVYTCLGVLMATAWCTLLERKILASAQRRKGPNKVS
                     LKGVAQPLADALKLLSKKQVIPLRANVFPFITMPCLALTISLFLWEVWPEGYGGMSSN
                     YEGLIYVCIASFHVYAVVVAGWAANSIYSMMGALRGIAQTISYELPYNLLILGLFFWF
                     GTYSVVGVQDNGYFLSHSFFIFPLWVMLVLCELHRTPFDLTEAESELVSGYNTDYGAV
                     GFIMLFISEYANIVFAGQLTSLLWVWPVFGVYSCVVVGVFLTAFFLFFRAVFPRCRYD
                     QLMEVCWKSVLPFVFLWFLLSVGLILFV"
     gene            18746..18815
                     /gene="trnI(gat)"
     tRNA            18746..18815
                     /product="tRNA-Ile"
     gene            18821..18889
                     /gene="trnH(gtg)"
     tRNA            18821..18889
                     /product="tRNA-His"
ORIGIN      
        1 taattcactg caatgratag aggttgggcg agtgaagagt ttagattact tggaaagaag
       61 tttcaggttt accttttgca taatgagctt attagaaagt tgtttagaag aattcccgaa
      121 ggtgaaagag caggggaaag ctagttgtag aactaattga tactgtttca tgatttgaaa
      181 aaaagttttc tctagaggat aaacgccaac acgagttttc aaggatacct ggattcggaa
      241 taaaagttat aaagtaaata aaagttgctc gggataagct gggcttaagg tggagataga
      301 aggaggcatt tcttaragta ggctttaaag cagccatcta gcttgaggtc ttgaccgact
      361 gaatattgtg tgctgggtat tccactagta ttacgaatct atttatactg aagaggaggg
      421 ataatctgtg aggatgagta ctggaagtaa tatactattt agggttgaaa tactgaagat
      481 gaactcgtct tttaaggatc aggactgttt aataaaaaca tagtgtgggg caaccggaga
      541 ggaatttcac atcaagcgct gcccagtgct gtagcggtaa acggcggcct tagcgtgagg
      601 gtcttaaggt agcgtaataa ttcgctctct taattggagg catgtatgaa cggttttaca
      661 tggttgaact ttatttttag tgtgygtgga aattggcgtg caagtgaaga tacatgtatt
      721 tttaagaaag acaagaagac cctagaagct ctggcaaacg ccttgactgg gagagttcct
      781 gagaaaaatc agaagaaggg gtaactccct taagttgact ctggtttgag gttgtgggga
      841 tccctaattt tcaggaaact gtcggaaaca gtaggaaagt tactctaggg gtaacaggct
      901 aatccagccc gagagtcctt atcggcggct ggggttagta cttcgatgtt ggctctaaaa
      961 gactcggttg tgcaggggca agaagagtgg gtctgttcga cccttaaatt ttaccgtgag
     1021 ctgagtttag aacgtagtaa tacagttcgg ctcctatctt ctgggaacta catccctttt
     1081 gtacgaaagg acttaggggg ctagatggac ggcttagtct aaagtaatgc taggagataa
     1141 ttgttattag tagcttagat ggtgtagtag gcatatctct cttttaaaga gaaagtgctt
     1201 ttcacagtat taagctatag gtctacatag gttattgtgt tggtgaaatg tgggaagacc
     1261 cagtggggat ctctgaggag gccggcttgt gggcagtaac gaaggtatcc gtggtcagtt
     1321 gttataccac ttttatgggg ccaaggtcgg cgaatatatc tttacaatca gtatttaaaa
     1381 ttgaggttta gactaaggat agcggtactc cgtatacgga ataggcaaac taagctgaat
     1441 ccgaaacgcc ttgattactg tagcccaggc tggcaagtag catctaagtt tgagccggca
     1501 atcagtaaaa gctgaaccca gtggcaacga agaatttggc tgtgtaacca cacggtgcca
     1561 gcactagcgg ttagacccta agccataatt gttgggggac ggttgaagca cttgctttag
     1621 gagtaacccg ctgattggtt taatgagaac agggatgagc gtctcggtac gaagctagta
     1681 aaactagtca aagttagtca gagacgggga ttagataccc ccttattcta aggactaatt
     1741 actaacctga tcagtacttg tcgctcgcaa gaaagtcaaa tttcgatgac ggctacctaa
     1801 cgtcgcagtg gagcttgggt cccaacgtga tgayccgcat gaaccctgcc ccccttgtaa
     1861 agttgtatgt ctgcaaaagg acagagggtg tgatacatga tcttttatta atattaacaa
     1921 gttagcataa ttctrcacat tatgataact tgttatgctg gtaaaaagat ttttaagtgt
     1981 tacacacagt tactgtatgg ctgtccacgt tgtctgtgag agctaatggc taaagaccca
     2041 cgattctctg agcaggtgag cggcattagg cgaattcagt aatgttggtt tgctacaggg
     2101 ttttagttaa tagctggtca gttggcctaa gggccggctg ggcgtggaag gaagtaggtg
     2161 atattgtgtt taatcctgga ggggtgagcc tgagctacgt tctatagtaa ggccctgttg
     2221 ctgaaatgct tttagggtag taggaggaat tgctagtaaa tttcaaatta gcacttgaaa
     2281 ttgaaagtgc taactgggta gtgtacaaac cgcccgtcgc ccgcttcgtg agaggtggta
     2341 agtcgtaaca aggtgagtgt aggagaacct gtactctgtt tcaagttcaa gttgattatt
     2401 ggtagaaagg taagctatta ctgagagtaa atatgggcaa tggctcctgt tagggaagag
     2461 cctttattgg ttggagtagt aagtttagac tcagggctgc tgtttaatgg taaaagggtg
     2521 taaggtggaa ttgggcgggg aagccatgct tattggcaac tggcttttaa ccagagtata
     2581 gcttttgagg ccctcgttaa gagccataga attttaagtt tgctctttaa ttaagagaag
     2641 ggcctttggc tggtgtctta tagagcggtc cgggtacaac ctggtctaaa tgaatgctgg
     2701 tatgaaatcc atattaaagc tctttattaa gttccgtcta ggttttatgt taagttgcta
     2761 tgccggtaaa attttgaagt ttacgtacag ctagtgtgtg gtgtcgtcac ttcgtgaggg
     2821 gtaataagtt gtaacaaggt gagtgttgga atctgtaccc tgttttaaat tcaagtgttg
     2881 tcaatagaag gtaggcattg ctgagagtga gtataggcaa aggctcctgc caggggagag
     2941 cctttgttgg tttaagtaga atttttgggc ctagggttat tatttgggac taaaggagtg
     3001 tagagtggga ttgggcaggg aagccatgct tattggcaac tggcttttag tcagagtagt
     3061 ttttgggttt tttattaagc accatagaat tttttagttc gctcttatta agaggggggc
     3121 cctgtggctg gtgtcttgga atggatcggg aaagacattt agataccgtc tagtacttag
     3181 tgaaggctgg catactaagt atgctcaagt ttttaataaa gttgttgcta aaaaccttta
     3241 gtgtgctaaa gtgggtgaaa agatattttg ttgggttaaa aaaaaaattt gctagttggc
     3301 ggttcaaaag tcagacattt tttcaaggta agaccaattt tcttgcgcgt cgagtgcaaa
     3361 ttgtgttgta cccaaagatt gatttttacc tctttaagag gataaaaagg tttaggtttc
     3421 ttcctcagca cgtgcgggct tattacatgt tcagtattca agacgtcatt tctgagctgc
     3481 tagtttctaa ggatttggct tattcacctg aaggtccgat tgactatagg gggtcgagct
     3541 tttataaagc tgataagctg gatctggaag caatacggta ccatccatgc ccttgaagtc
     3601 taggtgggtc tttttattta aagaggttgt tctttaagta ctgtgcctta aaggggaact
     3661 tttacatgtg ggtggcttta cgtctgtgcc gactaatttt tcctctagag actcgtcttt
     3721 ttatcttaga tgagaggcgg caagtggtag ccaagcatag gattgcggag ttttgggagg
     3781 ttaggccctg tatgggcaaa gagtttgatt catgtaattc tcttttaagg ttttggtgag
     3841 cttccttgct gggggtgtta ttccttattt ttaggggata tctttttttt ggggattggg
     3901 tatgaggact tgcctctgag gcttgggaag aagggtttat tcttagttcg ttagaataat
     3961 ttgacttcct taaccaacgt tctttactga ggcgataggt tattcgtctt agcttgttat
     4021 aataatttga cctccttaac caacgttccc tccttaacca acgttccctc cttaaccaac
     4081 gttctttact gaggcgatag gtcactctta ggtcgtgagt gtcctgggtc gtaaatcttt
     4141 gatttgcggc tcgccccagt agtataataa gtacacctgt tttgcaatca agaagtggcc
     4201 tgttggctct ggggttatag ctagtaggtg ctcgggcctt tagtttaaga aaaacatctc
     4261 ccttcaaagg agaaaatacc aactggctgg gagggcttgt ggtgtggagt gaaaccaatt
     4321 aatggtcttt ggctgttaac cagatgtaag ctgtaaagcc gctctggttt ggcgtgtagg
     4381 cactacggtg gtttgaagcc acttgatgga ggttcgagtc cttcccaagc tttaagggtt
     4441 tgattgtgga atcaagcgag gcttctaact ttgcgggggg ggttcgattc cctccaaacc
     4501 ttgagagtaa ataggtggaa atagggatag caaagctttc taactatcat acgatgcatg
     4561 cccggctagt aagcctagca aagggtttaa aaaccacact ttcccgttgg gggggagtct
     4621 gtcaaggctt tttttcaaca gttttttcgt taccatcctg gagatctgat attcatagca
     4681 ttgctagaag gcaggttgaa gaggtaaagg cgcggttgcc taaagaacta gattcttggt
     4741 tggctgaggc tcaaagggac ctctttttgt ggcgtttgga gcgtcgctat tactgagaaa
     4801 tttgggttgc ggagaaggcc gggtgaacgt cccttgggcg agtgcttgtt tggttgttgc
     4861 gggaccaaca gacttgcgct cgttgactag agagggagag gtttaagcgg ttgaaaaaaa
     4921 ggtgtcggca tttctttttt tgttgatatt tgttagaagt tgttcttagc aaaccagtaa
     4981 gcttgctgaa ggggtgtttt ttggactctt ggttatcaac gacgaaccac aagcaaatcg
     5041 gaacactcta ttttctattt ggtgtgtggt gtgggttgag ggggttcggg ttgaggctgc
     5101 tgattcgatg taacaatgct tggcctggca ttgggttagt gagcccggat cagtatttat
     5161 ctgtcgttac agtgcatgct atcttgatga tttttttttt cttaatacct attataattg
     5221 gtgggtttgg taattgattg gtacccttaa tgattggggc tcccgatata agtttgcctc
     5281 gaattaatgc ttttagattc tgattattag ttccttcaat tattttcttg cttgggggtg
     5341 ggaaaattga gggagggctt cagacagggt gaactttgta tccccctcta tctaggatta
     5401 cccataggag aagtccctcg gtggattttg caatccttag cttgcatata gcgggtctta
     5461 ggaggatctt aggatctatt aattttttaa cgacgctgat tcagatgcga ggtcctgagg
     5521 gacgtctaga tcgtatggct ttgttttgtt gggccgttgg ggtgacagcc ttgctacttc
     5581 tgttgagagt tcctgtgttg gcaggtgggc ttactatgct tttaactgat cgtcacttta
     5641 atactaggtt ttttcatcct attggtggtg gtgatcctgt tttatttata catttattct
     5701 ggttcttcgg gcatccggag gtgtacattc taattcttcc aggctttggc ttaattagtc
     5761 atgtgttggc tgggtgtgct cgtaagaagg tcccttttgg gtatattggt atagtgtatg
     5821 ccatgtgttc tattggaata atagggtttt tagtatgggg tcaccatatg tttgtatcag
     5881 ggttggatgt agacacacgg gcttattttt caactgctac aatgtgtatt gcagtaccta
     5941 ctggtgttaa aatttttagg tggataataa ctgcacatgg gattggctac catacttggg
     6001 agccggcttt attgtgatgc ttggggttct tgttgatgtt tacagttggg gggtgtacag
     6061 gagttgtttt agctgctgct tccttggata tccatcttca tgatacttat tttactgtag
     6121 ggcattttca ttatgtcttg aggatgggtg ctgttttctc tgtgtttgcg ggggtccatt
     6181 ggtactttca ttttttcact ggggtgatat tgcatcagcg ttggtctcgt tggcattttt
     6241 ggagtgtagc aagtactgtt catgttattt tcaccccaat acacctgatg ggggtgggtg
     6301 gaatacctcg tcgttattat gattatcctg aactttttat tgtggggaac gctgttgcaa
     6361 catcggggac actaggtata aggatgttag taataatgtg aatgtggctc atctgggaag
     6421 ggctttcagc tcagcggctg ggccgctgaa agggggttcc taggggcttg gtagaccgat
     6481 tgggaatttt tttttctatt catactttct gattacagtc ttatcaaatt gcttgaaagc
     6541 tttttttaaa aggtaggcct aaggctaagc tctataatag tctcttactt aagactcgta
     6601 ggttgatccc gtgtgctact gttaagtggt aaatgttgaa cctgtagtaa ggttcggggc
     6661 aggatgagta ctattagtct tatgattgct ctgtagttga atgacaacat cgccctgcaa
     6721 aggcgagggt accggtaact agtccaggtg agagcatgat gatattgcga ttaagagggg
     6781 ttgcaagggt gttgtctttg tggggagccc tcttaatgtg tgggtgagaa aggcctgttt
     6841 tttttatgca gcgtgtgggt gactataagg ggggagactt ttgctttggg tttttagtgg
     6901 accaggtgag ggttaggttt ggtggcgttg ttctaagggt ggttttgtta gtgtactctt
     6961 acaggttagg ttatatagga ggggataaaa taagcactaa attttttatt attctaagtt
     7021 tgtttgtggg gaggatagtt cttctaattt tttcggggga cttggtgagg atatttttag
     7081 cttgggaggg tctagggatc aggtctttct tattagtggt ttactacaat aatcatttga
     7141 gggcttcctc gggagttatc actttaatta gtaaccgatt gggggatgta tgttttttgt
     7201 taggattggg cgcgatagcg gggtttggag aatttggttt ttcgtgttca gatcttgggg
     7261 ggtcaataat attttttttt gcttgtgttt ctaaaagggc ccagtggcca ctttgtggtt
     7321 gattaccagc agcgatagct gcgccaaccc ctgtttccgc tcttgtacac tcttctactt
     7381 tagtgacagc gggtgcatat ttattatttc ggtttgaggg cttagagtta gaggtgatgg
     7441 gttggataac agtggttcct acgattacga tgtttttggc tagtgtcagg gctttagtta
     7501 gttatgattt gaagcgtata gtagcaatgt caaccttaag gcatatatct tttattaggt
     7561 gggctgtctt gaatggttat gagaggtttg ccttttttca tttagtgagc catgctttat
     7621 ttaagtcatt actttttttg tgtgcggggg ctgtaattca agaggttggg catagtcaag
     7681 acattcgatt gatgggggga gtgtttcgca ctaatcctgt ttatagagtt ggaatttttt
     7741 atgctagtag gaatataata gggtttcctt tgttaagggg gtatgactct aaagagtgta
     7801 tttttggcgc aataataata ggaggagtac aggagggaga agtttcttta tttttggggg
     7861 tattaacagc aatttttagg gggggttatg ctcttcgttt tttatttgta ttggggggga
     7921 gtaaccgtag aggtgttatt attaagagaa ggtctacaag ggagtggata gggggtcctg
     7981 ttgtgggttt acttttttta ggtttgttaa taagaaaatg ggggtactat ttggttgttg
     8041 ttggggggag gagagttggt tttatttcta atataggatg aggatttttt ttggttgcca
     8101 gtggagttgt gggggggaga ttggttggaa tgggtgagtt ggatgtaact tggtatgagg
     8161 tgggagagct agggaggctt agggcttctt taaggaatct tcttcttatt agttcattaa
     8221 agattaggag ggagttggag atgggttggt tagagcaagt tggaggtgaa ggtttatata
     8281 gtgttggtgg ggagattggt gctataacta gtggggctga gtggtgcctc tgtagattaa
     8341 gtagagatca ctaggctttc aacctagggg tgctgtgagg ctaggggttg tgttttcttt
     8401 gggtgttagg gtgggattat tgtgttgcat acctaagagt atgtttttta gggtctatag
     8461 ttttgtgttt atagctttgt ttttatgggg gtctttacgg ggggttagta gttttgcagg
     8521 tggtcaggtt ttggttgaga gggaggttag gcatgggttt ttgctcctta ggctttgatt
     8581 gggggtttta atctttttaa tagagtacca gggaccccta aaataccagt tttgtaggct
     8641 tctttttttt atttgtgggg tctcttgtct agcttttata ggggggactg gggtagttta
     8701 ttttattttg tttgagttag tgtttgtgcc gaccagggct ttaattttaa tttgggggta
     8761 taataaagag cggattaggg cggtgactta tatgctaacc tattctgcat ttgggggaag
     8821 gtttcactta gtttccttga taaggttgga ggagagagct ggaagagttt ttttggggca
     8881 caggtgttta ggggggggag aagagatgga ggtatttcta tggtggcttg gggttgtggt
     8941 cttattttta gtgaaggttc ctttgtttat gtttcattta tggctaccga aagctcatgt
     9001 tgaggctccg acttgtgtat ctatgttact agctgggcta ctactaaagt taggtgttta
     9061 tggtttattt ctttttggtg gcctatggca gggtagcagg atatgagaaa ggctgtggca
     9121 agttttaggt ttgtgggggg gtatgtatgc tagggttttg tgtttacgtg agcaaaatct
     9181 gaaaaaggtt gtggctttgt cttcagttag ccatatatct ttaagagttg ccgctttttt
     9241 tgttgggtcg cagagggctt gagatgctat atatattatg ggaattatgc atggattatg
     9301 ttcttctggg ttgtttggtt gaacaggtct tcagtattac cagagatcta gtcaaaggag
     9361 gttactggtg aggggctatc gaagcttagg gggcctaggg ggggttatcg tggttcccct
     9421 tctcttgggg gttgctggca tgcctcctat gggctctttt tggggggaat atataatcta
     9481 tgcagtagtt tatagcgggt tctttagtgg ggggttatta ttgttttttg ctggggtttt
     9541 ggggttgctc tttctaaggt atttggggct atgggtttgt catggggagt ggggagttag
     9601 tagctctaaa gtaatatacg ggggggatcg aagctattta tgtatagcgg ggcacttagt
     9661 tccttgtttc tttttgtttt tttttgtttt tttagcgttt atttagatga caacatatat
     9721 ccctttacgc aagcgaaata aaatcgtagg aacgttaaga aagttctgtt atgattttcc
     9781 gtgccctata aaccttaatt atgcctgaaa ttttggtagt cttttgggga tacttacctt
     9841 aatacaggtt gtaactgggt ttttattgag tttacattat gttccagttt caagtatagc
     9901 atttaggcga gttgctcata ttgagcggga tgtaaactgg ggctgactgg tccggagaat
     9961 gcatcaagtt ggagctaggg ggttgatggc tgggatgttt gctcatatct tacgaggact
    10021 ttactatgat tcttacgatc gaaccccgat agtttggtat gttggtgccg ctatttatgt
    10081 tttgtgtata gccattagtt ttctaggtta tgttcttcct tgggggcaga tgagctattg
    10141 gggcgctact gtaattacta atctttttag tgttattcct tgggttgggg gagacattgt
    10201 tcgtttagct tggggggggt attctgtggg ggatgcaact ttaaatcggt tttattcttt
    10261 tcattttatt ttacctttct taatggtttt gctgattggg ttgcatttgt ctttgcttca
    10321 tgagtatggt tcctccaatc ctttgggggt agataggcgg acaataatgg ttccgttttt
    10381 cccttattat ttttatagtg atattgtggg gggggtctta ggggctgggt gttttagtta
    10441 tttcgtgtta ctagaccctt attttctttc tgagcctttg aactatgagg aggcaaattt
    10501 tctagtgacc cctctacaca ttaagcccga gtggtacttt ttagcttact atgctttatt
    10561 gcggagggtc cctagtaaaa ggggtggtat tgcagttata gtattcgcaa tcttagggat
    10621 tgtttttatg ccgctttgta gggataaaat tatactagga gtacctaatt atattgggcg
    10681 ttcgaggttt ttttggggac aagttaattg ttgggtgttg ttaaggtggt tgggagctca
    10741 gcctgccgag gagcctttta ttatagtgag tgctgtgact ggattaacta tagtgatttt
    10801 tgaggatttt gagcagttaa tttgtgatca ttacacctga tatgaggaga atttacaatt
    10861 tcatgctaac caaaaagtgc ggaggtgagt gtgggatgag gagtggggaa gagaatacga
    10921 tgtgttagat tagtgggggg gtgagttatc aatatgagtt gggtggaagc ggaccgtagg
    10981 ttcggtgatg aactgtcaga tgtttagacg atggggtatt tctagggaaa gggatagaga
    11041 ggtagaagtg gttgagtgtg gggaggctcg agggagtaac cacttacagg atatcggtag
    11101 gtatctcgat gtgtattggg aatttgggca agtctcgaaa agtcctttag agaaaaaggt
    11161 ggggcactta ataggagata aagtgagaaa ttatatttct tacgacaatt actataataa
    11221 tgcctatata aatttagctt attgggagca tgatttttct atgagtgtca ggaagatgtt
    11281 agggttgaag ggggctgagg gctgggagag agaagcaaga gtaggttttc agtctatttt
    11341 ttgattgggg gatatgtact gaattttgtt gatagtcggg tgtttaaggt tcataggaat
    11401 tataaggagg aggtgactgg agaggacagg cctaaaagtt cctttgggag cttttcgtaa
    11461 aatgttctta aaggtattgg atttttccta tagttatcag tttttggtga ttggcgggtt
    11521 taagaagttt tgggaggttt gagcaatggc ttttttttct ttagtactaa gggaggtggt
    11581 gccttttagt gctcaggtaa ctttcctagg gtacccgtta attattctaa ctagtgctgg
    11641 ggttctttcg gtgtgaggtt cttcgttgat tgagtcccct aagcgttttg tcagaggttt
    11701 ggtgccctct gggattccga aggttggggt gccttttatt gtgcctttgt tggtcgttag
    11761 gaggttgttg cggcctctag ttttggcttt acgatttacg atggtagcta ttataagggt
    11821 gactatggaa gggattttcc aatattggtg tgtgaaagct ggagatatac agttaatgac
    11881 tcaacctagt cgttgttatg tttactataa agtgttaaca cttggtcagt ttagttatgg
    11941 tgaggcaaaa actggttgag tttatccttt aatagtaagg gtggccagag tttgaagtca
    12001 gaatgtggga atagtgggtc ctttttgatt gtgagtgtca gggatgttgg ggatggaaaa
    12061 gttgttttat ataacttttc aggttgcctt acttgcttct ttgataggaa tttacaacca
    12121 ggagcacagc ccaaaagatt aaaaattatt tgtattaata aatctaagct agaaaagagg
    12181 tagggttctt aaaacttgtg gtgattaggg tgggggtagc agccccggcg tatattatat
    12241 ctgtgctaat gacgtttatt agtttattag ctggcttgac atctggaagg gtttttatac
    12301 tttgattagt aatggagttt agggtttgtt ctttttgtgg ggtacttgct tttgccaggg
    12361 gtagtggagg ggagggggta gggaagtatt ttattgttaa tgcttttagg ggggtaggaa
    12421 ttctctgtgc agtgttaggc gagtgggctg aggttgttga gggtattgac tattttttag
    12481 tagacttggg ggttttgggt tttctttaca ctaagttagg gttacccccc cttcattttt
    12541 gggttgctgg tgtgttgcgg gagtctacct ggtttcctgc ttttttactt ttgggtgtgc
    12601 agaaggtgct tcctctggtt tttttgtgct attcttttga gtttagtcct gatattattt
    12661 taattgtttt actaagtggt atctcggcgg gactaggggg gctgggtcat tatgagccct
    12721 atagattgat tgggtatagg tcaatggttg taggtaattg gctcgtcttg atttcctttg
    12781 taagagttgg cactttgctg gtgtgtactt ttctttatat cattgcttta cttggggcat
    12841 taagttgtct acgagaaaat aagtgggtag gtggctaccc atttcaaggc cccaacaatt
    12901 gggagattgt tggtgttcta atgttggtta ttcctgttgg gcctgtgtat ttaatgaaaa
    12961 ttttgatctg ggcagcacta actagttgta ggtgtttgtt gggtgcttgg gtggttgcct
    13021 ttactagagt tttgttggtg cctatttata tgcgggtgat taccatgtct gtgatgaagc
    13081 tttgggtaca aaatgtaaac aataggcagc tgagtaaatg gcctttaatt cctttaggcc
    13141 tctccttaat ggttttcaga gttagtgggt tgggttggag ggttgatctt tgggagtggg
    13201 tttaagctta gaagtaggaa agcctcgagt ggcagaatag tgcggtactt ttaagcagta
    13261 taaatagtcg tagggactcc ggggtatcgg ggtagtagtt tatgaagaat ttccgtcttg
    13321 ggatcggaag gtcctagcag ggcgccctga gctaaagtag cgtgagctgt gagggcactt
    13381 tggtttcggc ccaaaaggga gtggtttgat tccactgcgt tacttgcaga agtaggttaa
    13441 acaaaccagt agttttgtaa gctaagtgat gctgataggc cttctgttgt ggtggggaaa
    13501 tttgaggttg ctacattggc tctgtttgtt gtagcattta gtttcgaagt tccatttata
    13561 ttggcgttgg cagtttttgc tagttctgct agagttactt tctgttttgt ttgaagccgg
    13621 tctacttgat ttgctataat aatctggctt gtttatttaa gagctttgct ggtaatgttt
    13681 cttttttttg ttgctttggc tcccaacccg gacttcagga gtatcactcc ctgggcgatg
    13741 aagtttagta gtctatggtt tgcattttgt tgtacctacg ggattttaag ggaggggggg
    13801 gcaagaattc ttatgagggc ttgtcctggt gaaattttac caatgggggg tttgtgaatt
    13861 agtgggagag ctttttttat ggctgggttg gctgggtatt tgttttttgt tgtcgtggtt
    13921 gtttctaaaa tagcttttcg ggggggaggt gctcttcgaa ctccaactcc cgcttagtgt
    13981 aattaaagca catttctttt acactgaaaa ggagagcatg gactcagtgg gtttggctgg
    14041 tagtgtaagt agcactctat tctttgacaa tagaagtgaa gttgatttct cagctaagat
    14101 ggtagcacct tttttagttc ctttgatttt catactgtta ggttgggcat taaagctaga
    14161 ggagtggtcc ccgactcgtg tggatattga acagcgtagg gcttatgagt gtgggtttag
    14221 tgcttttcag tcagcgcgtc gtcctttttc cgtttatttt tttctggttg gtattctatt
    14281 cgttattttt gatgtggagt tgatctttct catgcctcta ccttttatcg tttggttgga
    14341 ctttaattta ggttgtggtt taggtctttt ttttttcatt ttggtgtttg gcctttacca
    14401 tgagtggcgt gagggaagat taaattgacc tgggccgtga ggaaggaatt ggactgagga
    14461 ggcgcgtgta cttaagaggg agcctgcctt taagttatac ccaaaaggtt tagtttaatt
    14521 atatgcgagt attttggcga gcgcttttgt tgggggtttt tcttggtctg gttttagaat
    14581 taatttgaaa gatcaagcga gctcttattg tggttgttcc tttttgaatt gctctaattt
    14641 ttatttgggt ttgatggaag tggcgttaat ttgtgtttat gggatgagga agggttagtg
    14701 gtggctggat aaggtagtag taagccgtgg gggctcatga cccctaagcg agggtgcaag
    14761 tccctctctg gtcaaaatgg ggaggtagcc tagatcgggg cggttggttg taacccaacg
    14821 aaggaaagta gtcggaattt ccctcctcag gactattgtg tttagtgtct acttaaaaat
    14881 catttggaaa tataaagcct tcttggtttc tagaaggact cttaaactgg ctttgttgat
    14941 gccatgaaaa cttatttttc cttattgatt tatcttaagt gttattattg tgggggggct
    15001 aatactttta gcagatttct ggtgaaatgt gaaacctaag tgaaaaattc ttccttcttt
    15061 tggtaaaaaa aaagagaatg accgtgcgtt taagaagtta tgtgagtgaa aatgagagaa
    15121 gtaatggggg ttgggctggg ggtaagatct ttgttgacgg cgttttatgg gattgtgata
    15181 gaacgacatt tccttagtgc tttgttaatg ttggagctac aacttttact aagattgctg
    15241 attttgggaa gtttatgtcc agtaggctga cagtacatag ttgttgttat ccttggtctg
    15301 ggtgttggtg aagctgcttt aggtttaagg gtggtagtta agctgaggcg gtcgggatgg
    15361 ctcacacgag tacggctaga ctctttgggg ctggggcaaa aggagagtaa agcttagtgg
    15421 ttaaaaagga aatttcagtg gttgtgggcg tgaaggaact taaaattgtt gagcgaatca
    15481 aggcagaatt taaaaagcat gatgctccgc ctcgggttaa gaagacctac cgaaagccag
    15541 gaaaaaagcc tgtgggcttt atgagtcctt ggcctcggta catgcccagg atttggccta
    15601 tttgtctagc ttctagagta ggacagttct tgttaaggtt gtgcctatgg tttcatgagg
    15661 ggaggtttat attagtggtt gctacgggag tgatgggggg ggctgttgct tcgtgttggg
    15721 ttcgagagct cattgttgag gggaggtact tggggatata tacttcacat gtgcatcgaa
    15781 gcttgaagtt tgcggttatt ttatttatta tttcagaggc catgtttttt ttttcttttt
    15841 tttgggctta ttgtcacttc gggtttgctc ctgggtttta tttagggtgt aggtggcctc
    15901 ccgtcgggat taccccggtt caccctatag ggttaccttt tataaacttg gttttattat
    15961 tgtcttcttc tgtgactatc aatttctcgc acgggttttt acgtattggt aaaccttttt
    16021 ggtgtggttt ttgattggct tttacatttg gcttaggttt atgtttcttt ttagctcaac
    16081 taaaagagta ctattgggca aagtttacaa ttacagatgg ggtgtggggg tctacttttt
    16141 atatactaac tggtttgcat ggatttcatg tatttttggg tatggggttt attgctttta
    16201 atattgggcg tctagtgttt tgtcattttc acacaggtga gaatatctgc tttattgcta
    16261 tgctctggta ctgacatttt gtagatatta tctgggtaat tatttggcct cttgtttatg
    16321 tatggggggg gtgggggtat tttaactata gtatttgctc cccactaact attgtggtta
    16381 acccacactg aggatacaga taatgttaat aaacaaatta tcggggtggg gctaccacag
    16441 gctgtgtgtg ctagccctgt ccataggggt gattaattta ttaattttta ggggttggta
    16501 cctaaaattt gttaaggggg ctacgattag agggggggcc ctgctgatga tggtttttag
    16561 ggttaaggtt atagctgggg tccttttcta ctggtggggg ggtacagaaa gaatagggag
    16621 aacttctcta tacttatggg ctatttgagg gttgtgaaaa attttagtat tgtgctatct
    16681 gatttggaga tgaggtcttg taacgaaagg actgaaaaaa cttggttttt tgtggaagaa
    16741 aaagaaaaat agtaagtcag agaagccccc taagcgtcct ggtggtcccc gttaatagtg
    16801 tcggaatgtt tcagttgcgg gtcttgtttt aatgattatg gttaattggc actaagggcg
    16861 tagatagtgg taggccaggg ctatgggggg ggtgatgagc aggtttaggg tggtctcccc
    16921 cccaggaggg ccacatccta gttgaatcat tcttttagga tggttgaatt atataataat
    16981 ggggctcatc ataggttttg taggaggggg ggtgttatcg ttcgtaggga ggaacacttt
    17041 tcgcccgaag cggctttgta ataagcggct tgagtggtgg tggtctttta cccctattat
    17101 cctcattact attttagatc tacccaacct atatgtaaac tacctaaggg agaaaaaccc
    17161 atttcctgtt tttggggcta aggtgattgg cttgcagtgg tactgacagt atgagctcga
    17221 gtatttacag gaacttttat gagctttagg ggaaattttt tgggtctggc tttcttactt
    17281 tgcctgggca aaggctgagc ttataaagtc tttagtagtt tactatcggg ggttgggggg
    17341 gttttatgaa ataaagcata ctagctgaag ggccgactct tatcaggtag agtggggggg
    17401 agagaggttc cggttcaatc aggcggatag gcgtcttatc atacccgcat taacaccctg
    17461 ccgtttgctt tgcaatgggt tcgacgtgat tcacaatttt aacgtaaaat ctctggggct
    17521 ctcggttgac tgtgtgcctg gtcgaattaa ccagcacaag ttttttagaa aagtggggtt
    17581 gtttcaaggc ttgtgcaggg agctttgcgg aattaatcat ccgcatatgc cctgttccgt
    17641 tgaagtcatc ccgcttattt gattcgcggg atgactttat tctggggtat agcctcacat
    17701 cgtttcttgg gctatagaat atagaaagtt tattcccctg tcaagggaaa ggagccaaag
    17761 ggctagccta tataggggcc tttggcaaag aggtgaagaa gtgagaaagc tgaaggtggg
    17821 tggttatatg agtggacggg gttttgaggg aggtgtatac ttgtttgggg gtattaatgg
    17881 ctactgcgtg gtgcactttg ctagagcgaa aaattttagc tagggctcag cggcgaaagg
    17941 ggccaaataa ggtatccttg aagggggttg ctcagccttt ggctgatgcg cttaagttgc
    18001 ttagaaaaaa acaggtaatt cctcttcggg caaatgtgtt tccttttatc actatgccct
    18061 gtctggctct aacgatttct ttatttcttt gagaggtttg gcctgagggc tatgggggga
    18121 taaggtctaa ttatgagggg ctaatctatg tatgcattgc ttcttttcat gtgtatgctg
    18181 tggtggtggc tgggtgggct gctaactcaa tctactcaat gatgggtgct ttgcggggaa
    18241 ttgctcagac tatttcttac gaactacctt ataatttgct catcctgggt ttattttttt
    18301 ggttcggtac ctatagggtt gttggcgtac aggataatgg gtatttttta aggcactcgt
    18361 tttttatctt cccgttgtgg gttatattag tgttgtgtga gttgcaccgc actccttttg
    18421 atttaactga ggctgagagg gagttagtat ctggttataa tactgactat ggggcagttg
    18481 ggtttatcat gttatttatt tctgagtatg ctaacatcgt gtttgctggt cagttaactt
    18541 ccttattatg ggtttggcct gtatttggag tttataggtg tgttgtggtt ggagtgtttt
    18601 taactgcttt ttttctcttc tttcgggctg tctttccgcg gtgccgctat gaccaattga
    18661 tggaagtttg ttgaaagaga gttttaccct ttgtttttct ttgattttta ttgagggtgg
    18721 ggcttatttt atttgtttag tggtgggtta ggtggctgat taaaggatgt tattgatgat
    18781 gataaatgag aaggataaga gtcctttcct tgtcttggtt gggagggtag ttttaaacat
    18841 gtctaaaatg cttgcttgtg gcgcaagaga agcctaacgg cccctttctt ggca
//
LOCUS       MW143046               25087 bp    DNA     circular INV 29-JAN-2026
DEFINITION  UNVERIFIED: Hydroides minax mitochondrion sequence.
ACCESSION   MW143046
VERSION     MW143046.1
KEYWORDS    UNVERIFIED.
SOURCE      mitochondrion Hydroides minax
  ORGANISM  Hydroides minax
            Eukaryota; Metazoa; Spiralia; Lophotrochozoa; Annelida; Polychaeta;
            Sedentaria; Canalipalpata; Sabellida; Serpulidae; Hydroides.
REFERENCE   1  (bases 1 to 25087)
  AUTHORS   Sun,Y., Daffe,G., Zhang,Y., Pons,J., Qiu,J.W. and Kupriyanova,E.K.
  TITLE     Another blow to the conserved gene order in Annelida: evidence from
            mitochondrial genomes of the calcareous tubeworm genus Hydroides
  JOURNAL   Mol Phylogenet Evol, 107124 (2021) In press
  PUBMED    33610649
  REMARK    Publication Status: Available-Online prior to print
REFERENCE   2  (bases 1 to 25087)
  AUTHORS   Sun,Y.
  TITLE     Direct Submission
  JOURNAL   Submitted (20-OCT-2020) Department of Biological, Hong Kong Baptist
            University, 224 Waterloo Rd, Kowloon Town., Hong Kong, China
FEATURES             Location/Qualifiers
     source          1..25087
                     /organism="Hydroides minax"
                     /organelle="mitochondrion"
                     /mol_type="genomic DNA"
                     /specimen_voucher="AM W.45420"
                     /db_xref="taxon:491213"
     gene            259..1138
                     /gene="rrnS"
     rRNA            259..1138
                     /product="12S ribosomal RNA"
     gene            1218..1285
                     /gene="trnC(gca)"
     tRNA            1218..1285
                     /product="tRNA-Cys"
     gene            1286..1351
                     /gene="trnS2(tga)"
     tRNA            1286..1351
                     /product="tRNA-Ser"
     gene            1882..3006
                     /gene="rrnL"
     rRNA            1882..3006
                     /product="16S ribosomal RNA"
     gene            4416..5519
                     /gene="cob"
     CDS             4416..5519
                     /gene="cob"
                     /translation="MNLNYAWNFGSLLGALTIFQVLTGFLLSLHYVPVADLAFSRVAH
                     IERDVNWGWFLRSAHQVGASGLMAGMMLHILRGLYYDSYDRTPAVWYVGGALYVLCMA
                     ISFLGYVLPWGQMSYWGATVITNLFSVVPWVGKDIVRLAWGGYSVGDATLNRFYSFHF
                     ILPFLMVVLVGGHLSLLHEFGSSNPLGVDSRTMMVPFYPYYFYSDLLGLIVGVGVFSY
                     FVFLDPYFLSDPLNYEEANPLVTPLHIKPEWYFLGYYALLRSVPSKSGGIVLMVLAIV
                     SIVLMPGTSDKIMLGVPNYIGRSSLFWLQVNCWVILSWLGAQPAEEPFIMMSAVTGLV
                     LVVLEDLEQLICDFYCWYEEQLWDDEFGEEWSL"
     gene            5678..5743
                     /gene="trnG(tcc)"
     tRNA            5678..5743
                     /product="tRNA-Gly"
     gene            5959..6022
                     /gene="trnQ(ttg)"
     tRNA            5959..6022
                     /product="tRNA-Gln"
     gene            6027..6371
                     /gene="nad3"
     CDS             6027..6371
                     /gene="nad3"
                     /translation="MMPFLVPVIFLLLGEVLKLKEWPSTKVDLAQRSAYECGFSPFQS
                     ARRPFSVYFFLVGILFVVFDVELILLMPLPYLSWVSSEVGWGLGLFFFTLVFGLYHEW
                     REGSLNWPGAGK"
     gene            6372..6437
                     /gene="trnN(att)"
     tRNA            6372..6437
                     /product="tRNA-Asn"
     gene            6782..7801
                     /gene="nad2"
     CDS             6782..7801
                     /gene="nad2"
                     /translation="MFWLLLELGVCSFCGVLAFSDPMGGESVAKYFVVNAFSGAGV
                     LSGLLGEWSGVMSGFDYFFLDFSVLMCFFTKLGLPPFHFWVVGVLRGCTWFSAFLLLA
                     VQKVLPLVFFCYCFEFSLDLVFVVLLSVTVAGLAGLGHHEAFFLIGYGSMVMSGWLVL
                     VSFVSAGVLVVSVFFYVLGLFVVLGCLRESGWVGGCPPNSPSNWEIFSVLLLAVPIGP
                     IYLVKILVWSTLSGSGCVMGAWGVALSGALLVPIYMRVITMAAMKLWKRSVNDGHPNL
                     GCFTPWCLGFSVFVVSGFVWGVDFSFWVCLVGVWSAFLLRGALSYQVFMLTLVMRGVG
                     DGVACLF"
     gene            8421..9959
                     /gene="cox1"
     CDS             8421..9959
                     /gene="cox1"
                     /translation="MSLLIRGNNAWPGIGLVGPDQYLSVITVHAILMIFFFLMPVL
                     IGGFGNWLVPLMIGAPDMALPRINGFSFWLLVPSVIFLLGGGKIEGGLQTGWTLYPPL
                     SGVKHSSSPSVDFGIFSLHMAGLSSILGSVNFLTTLFNMRGPEGRLDRMALFCWAIGI
                     TTLLLLLSVPVLAGGLTMLLADRHFSTSFFDPVGGGDPVLFMHLFWFFGHPEVYVLIL
                     PGFGLISHVLAGMARKKVPFGYIGMVYAMCSIGMMGFLVWGHHMFVSGLDVDTRAYFS
                     TATMCIAVPTGVKIFSWIMTLQGIGYHTWEPALLWCLGFLMMFTAGGCTGVILAASSL
                     DVHLHDTYFTVAHFHYVLSMGAVFSVFAGLHWYFHFFTGVMFHQRWSRWHFWSMASTV
                     HLIFTPMHSIGVSGMPRRYYDYPEIYASGNGVATSGTLGMSILVVLWMWLIWEALSAQ
                     RLGRWKGVPSGLVEKMFWPVELHSFWHHSYQIAWKLFLAGSPKALLWNPILKKSKSVF
                     PAGVSN"
     gene            10020..11591
                     /gene="nad5"
     CDS             10020..11591
                     /gene="nad5"
                     /translation="MMMRTSGVSSLLVLWGFLFIYSWGGSFIFLQRIAECGGGGFC
                     FGVLVDGASVSFSGAVLVVVGLVYFYSLGYMGEDCVSRKFYFILSAFVGSMLLLIFSG
                     DLVSMFLAWEGLGVSSFLLVVYYNNHPSASSGVITLLSNRVGDVCFLLGVGSMMGWGE
                     FGFLGSDVGGSMLFFFACISKSAQWPMCGWLPAAMAAPTPVSALVHSSTLVTAGAYLM
                     FRFEGVELEIMGWVLVVPVVTMFLASVSALVSYDLKRMVAMSTLSHIGLISWAVLGGY
                     SSLAFFHLISHALFKSLLFLCAGVMIQGSSHSQDIRVMGGVLKGEPVFGVGLFFASVN
                     MVGLPLVSGYDSKEAVVGRVFMSSVQGEEFFLLLGFLTLVFSSAYAFRFLFLLGGEWS
                     SVVVSSGSRGVWGSFPVVLLVLLGLGVGKWGYCYSAVGLSGVGFAWDWGWLSFLVGGG
                     VVGSSSEMSVNWYDVGELGSVSSFTSKAALVGSLEMSRQVEMGWLEQVGGEGLFSVSG
                     SVRSMLVESEWCPCSVT"
     gene            11572..11636
                     /gene="trnE(ttc)"
     tRNA            11572..11636
                     /product="tRNA-Glu"
     gene            11637..12953
                     /gene="nad4"
     CDS             11637..12953
                     /gene="nad4"
                     /translation="MICLGVAIGVLGCVPKGSFFSVYSVVFTGLLMWFLLCASGEV
                     GESQILVESEVSHGFMALSLWLGVLVYLVEYGGPLKVQFCNFVYLVCALSCLAFMSIG
                     GVFYFVFFELVFVPIGGLVLIWGYNKERISAVTYMVTYSAVGGSFHLVSLLSLGDSVG
                     GTYLGGAWLGVGESVELFVWWIGIVFLFLVKAPLFIFHLWLPKAHVEAPTCASMLLAG
                     LMLKLGVYGLFLYEGVWQGSSLWVSIWQVLGLWGGGYASFLCLREQNLKKVVALSSVG
                     HMSLSVAAFFMGSQVAWDAMFVMGIMHGLCSSALFSWTGVHYYQGLSQSSFLVGGYRT
                     MGGFGGLVVVVVLLGVAGMPPMSSFWGELLIYSVLLNGFFPGGVVMLLVGVLNLMFLC
                     YLGLWICHGDWGASSSHVLFGGDRSYLCMLGHLVPSFFLFFFVFLVCV"
     gene            13772..13851
                     /gene="trnR"
     tRNA            13772..13851
                     /product="tRNA-Arg"
     gene            14739..15359
                     /gene="atp6"
     CDS             14739..15359
                     /gene="atp6"
                     /translation="MGGLKGFWEVWAMVYFSLVFSEVLPFSTQLSFLGYPLVTLTV
                     AALFSLSVSSFLARPVEFVGGLVPSGVPSAGVPFVLVLLTVSGLLRPLVLAMRLTMGA
                     VMMVTLEGIFHFWCVKAGDLHLSGQPARWYSMCFAVEGFVENSYLPWLFTEGWVKFMA
                     IWSENVGLLGIIYLWVSGMLGLEKLFYMAFQVGLLCCLVMVYQQEHCV"
     gene            16547..16615
                     /gene="trnK"
     tRNA            16547..16615
                     /product="tRNA-Lys"
     gene            17116..17598
                     /gene="nad6"
     CDS             17116..17598
                     /gene="nad6"
                     /translation="MSSFSVATVALFCVAFSFEVPFMLGVSVFFGSAGVTLGYVWARS
                     TWFGVMVWLVYLSALLVMFLFFVSLAPNPDFSSVGKWGLKVSSVGVAVCFTSGVGLWG
                     SGFDLVAGGGGKGLLLXXFWXGSSALFMAGLAAYLFFVVVVVSKLAYRGGGALRGAQS"
     gene            17597..17664
                     /gene="trnV"
     tRNA            17597..17664
                     /product="tRNA-Val"
     gene            17863..18048
                     /gene="atp8"
     CDS             17863..18048
                     /gene="atp8"
                     /translation="MPFQFIFPYFTIFIIIMVGMVVIVVDFWWGVSASWVGGNLLW
                     GGGSSSYMKKVLGSWKWMK"
     gene            18030..18320
                     /gene="nad4l"
     CDS             18030..18320
                     /gene="nad4l"
                     /translation="MKMNEVVGVGVGVGGAIVSVYGILLERHILSVLLMLELSLLL
                     GLLVLGLLCPAGWQYLVVVILALGVGEAALGLSVVVKISRSKSHDRVRSRVLVG"
     gene            18642..19425
                     /gene="cox3"
     CDS             18642..19425
                     /gene="cox3"
                     /translation="MPSVWPICCAFSVGQILVSLCLWFHEASFFLVFGSFLLGGAC
                     FSGWVRELIIEGSYLGMYTSYTHRGLKCAVMLFIVSEAMFFFSFFWAYCHFGFAPGFF
                     LGCGWPPVGITPIHPMGLPFMNLVLLLSSSLTINLSHGYLRIGKPLECGFWLVFTLFL
                     GMGFFFAQMKEYYWAKFTITDGVWGSTFYMLTGLHGLHVFIGMGFMCFNLGRLAFCHF
                     HTGENICFISMLWYWHFVDFVWVIIWPLVYVWGGWGYFHYKLSAP"
     gene            19613..19676
                     /gene="trnL2(taa)"
     tRNA            19613..19676
                     /product="tRNA-Leu"
     gene            19678..19738
                     /gene="trnP(tgg)"
     tRNA            19678..19738
                     /product="tRNA-Pro"
     gene            19868..19934
                     /gene="trnM(cat)"
     tRNA            19868..19934
                     /product="tRNA-Met"
     gene            20153..20218
                     /gene="trnT(tgt)"
     tRNA            20153..20218
                     /product="tRNA-Thr"
     gene            20281..20344
                     /gene="trnD(gtc)"
     tRNA            20281..20344
                     /product="tRNA-Asp"
     gene            20380..21306
                     /gene="nad1"
     CDS             20380..21306
                     /gene="nad1"
                     /translation="MITWVDGALGEVYTCLGVLMATAWSTLLERKILASAQRRKGP
                     NKVSLKGVAQPLADALKLFMKKQVIPSRSNVVPFVTMPCLALTISLFLWQVWPEGYGG
                     SSSNYEGLIYVCIASFHIYAVVMAGWAANSIYSMMGALRGVAQTISYELPYNLVLLGL
                     FLWYGSYGLVGAQGNGYLFTHSFFILPVWVMLVLCELHRTPFDLTEAESELVSGYNTD
                     YGAVGFIQLFISEYANVLFAGQLSSLLWVWSGPMSPYSCIVVGVFLTAGLLFFRAVFP
                     RCRYDQLMEVCWKSLLPFVLFWFLLGVFMLLFVS"
     gene            21324..21390
                     /gene="trnS1(tct)"
     tRNA            21324..21390
                     /product="tRNA-Ser"
     gene            21403..21465
                     /gene="trnH(gtg)"
     tRNA            21403..21465
                     /product="tRNA-His"
     gene            21474..21541
                     /gene="trnI(gat)"
     tRNA            21474..21541
                     /product="tRNA-Ile"
     gene            21542..21608
                     /gene="trnL1(tag)"
     tRNA            21542..21608
                     /product="tRNA-Leu"
     gene            21608..21674
                     /gene="trnF(gaa)"
     tRNA            21608..21674
                     /product="tRNA-Phe"
     gene            21659..21735
                     /gene="trnY"
     tRNA            21659..21735
                     /product="tRNA-Tyr"
     gene            23338..23404
                     /gene="trnW(tca)"
     tRNA            23338..23404
                     /product="tRNA-Trp"
     gene            23433..23496
                     /gene="trnA"
     tRNA            23433..23496
                     /product="tRNA-Ala"
     gene            24261..24948
                     /gene="cox2"
     CDS             24261..24948
                     /gene="cox2"
                     /translation="MGVILSLVSVSVVVASQGGTFRPKRLCSKRLEWWWSFVPILIIS
                     SLDCPNLIINYLSEKNPFPVYGAKVIGLQWYWQYELEYLRELWCELKLFFWGGFLLEV
                     PVLNYFSWCEQDIKFWLGSIWTESWWLSPEVLVMAHDSWSVDSYEVNWGGSGMRFGQT
                     DTRLVLPSKTPCRLLCSGADVIHNFNIKSLGVSVDCVPGRANQHKLLGGSGLYQGLCS
                     ELCGVNHPHMP"
ORIGIN      
        1 tctattggaa ggagacggaa gagagtcgcg ttgttygggt ttctttgaac ttttgtggag
       61 gccgacttgc gggcaatttg aaggtatcca tggccagttg ttataccaca tttatggcgc
      121 caaggtcggc gaatgcacct tgagagaaat ctttaataga gacactcggg gaaatggtac
      181 tgcgccccgt ggcacggaat aggcaaactc agctcaatcc gaaaaaccga agttattgta
      241 gcccaggctg gcgtgtagca tcgaagtttg agccggcaat tagtgacagc taaacccagt
      301 ggcaatgagg aatttggctg tgtaaccgaa cggtgccagc actagcggtt agaccccatg
      361 ccaaaattgt tgggggacgg ttgaagcaga gcttttatac ttactgtctg attggtgaaa
      421 tgagcaaaga gatgatcgtt gcggttctaa gcgtatatac gtcaaagata ggctgaaacg
      481 gggattagat acccccttat cctgggccct aatttcttac ctgatcagta cttgtggcgc
      541 gcaagaaagt caagcctggt gacggctgcc taacatcgca gtggagcttg ggcctcaatg
      601 tgatgacccg catgaaccca gccccccttg taataacgta tacccaataa aaggtagagg
      661 gtagctgtgc tagaactttt ggttgttctt ggtaggttcc tgaccctacc taggtggctt
      721 taagtttatc ggtacagtac acagttgctg tatggctgtc catggttgtt taggttactg
      781 aatagcgaaa aatccatgat ctatcttggg gggttttagc aggagctaat ttcctgtgtt
      841 acaactcttg tgattagctg ctccacttgt gtggtttagc ttctagccga aagctagttg
      901 gaaggaagta ggtgatattg tgtttaatcc tggaggggtg agcctgagct acgttctata
      961 tgataggccc cgctcttgaa attgtggtag ggtgtagaag gaattgctag taaacttcaa
     1021 tttagcactt gaagttgaaa gcgccaactg ggcagtgtac aaaccgcccg tcacccgctt
     1081 agtaataggt ggtaagtcgt aacaaggtga gtgtaggaga acctgtactc tgtttataga
     1141 tagagaattc ttaagcctaa gttcgtatag aaggcggtgt tatggttaac aggattaaag
     1201 gttggtttta gagtggttgc cctgtagttg aagacaacgt tgccctgcaa aggtgaaagt
     1261 gccggtagag tccaggctgg ggtttggttt ggtgcaaggc gctagagcgg tttgaacctg
     1321 cttagtgggg gttcgattcc ctcccagact taaggtgtga atttgttaga tttccttttt
     1381 tttcattacc ggtgacaggg gacagctatt ctttgatacc ttttttatta tggttactgg
     1441 ttgaagggct ctaggggttg aaggcttaag gcttggttgc taaggtgatc ctatgaaaaa
     1501 gctttgctct cagagggttc tgctgtaggt gattcaggtt tcccttctgg ggagaagtct
     1561 gaagcccccc ctaaaaaaaa gtatctaggt agcaagaaat tgttattttt agtatttgtt
     1621 attgcggcgt attttgggtg gcccgatttt ccttttcctc ccccctaacc cactctgggt
     1681 ggggtttggt tactattagg ttggtcgttt agttaaaagg gtctgttggt aatttattat
     1741 ggtttggggg taatggtagg gtagactgtg ggtgcgtttg gttgggctca atttgggtgg
     1801 tgggtagggg gacgcagagg gctggccggg ggtagggggg ctggttctgg tgttagttta
     1861 gttaataaga agtgtggggc ttacctttgg tataatgaaa ttattagagt gtcgctgagg
     1921 gaactccccg aagttgaaag ggcaggggga agttagtagt agaactaatt agagttgttg
     1981 aagtaccttt gagaaagttt tccctagcgg tgaaattcca ttacgagttt ttcaaggata
     2041 cctggatcta ctcttggtag catttagtga tttttgtcga ttcggagtaa gctgggtggg
     2101 gggcattact aattggggtt gttctcaata gtaggcttca aagcagccac ccagaacgag
     2161 gtcgtggttg actaagtgga ggagactggg ttagtagtgg ggtggtaaat tcttgtgtta
     2221 ggttgtttct ttttgggtga gataagtctg cggcgaggga tcacaatctg tggggatgag
     2281 tatcggtgag attaggaagt ttcttggtga attaccaaag atgaactcgg cctagaaggg
     2341 tcaggactgt ttagtaaaaa catagtgtag ggtgaaggcg aaatccgaca tcaagcgctg
     2401 cccggtgcct tcgcggtaaa cggcggcctt agcgtgaggg tcgtaaagta gcataataat
     2461 tcgctctctt aattggaggc aggtatgaac ggttttacat ggttaggctt tatttttggt
     2521 gttctgcaga agttggcgta taggtgagga tacttgtgtg ggttagatag acaaaaagac
     2581 cccagaagct ctggctaagg cctcggctgg gagagttcct gaaaaatatc agaagaaggg
     2641 ctgatacccc ttgacttgac tctgatttga ggttgtgggg atcccttatt gttgggaaat
     2701 cgtcggaaac agtagaaaag ttactctggg ggtaacaggc taatccagtc tgagagtcca
     2761 aatcggcgac tgggcttagt acttcgatgt tggctttggg ggactcggtt gtgtaggggc
     2821 aagaagagtg ggtctgttcg acccttaaaa cccaccgtga gctgagttta gaacgtggta
     2881 acacagttcg gatcctatct tctggaaata acatcccttt tgtacgaaag gacttaggga
     2941 ttataggtgg acgtgtggga tggatgaatg ctcaaaacta attaatgtta aaggcatgca
     3001 ctgcttgggt gcgcgaagcg cgttgttact gagggtcgtt gagaattctt atttaccctg
     3061 attatttaca gagggctgag taaagtttat ggccatttgg agtgaaaatg ttggtttact
     3121 aggaattatc tacctgtggg tttctggcat gctggggtta gaaaagttgt tttatatggc
     3181 tttccaggta gggttgttgt gttgtttggt ggtggtttat cagcaggagc attgtgtgta
     3241 ggataaattg ggtggggttt gggctgtagt gcctggttgg tgtatatgta gcacacccct
     3301 gcttggggat gagtctttgg tactaggcag tgataagtag gtttagagtt gctacggtag
     3361 ccttgttttg tgttgccttt agttttgagg ttccctttat gttgggggtt tcggtatttg
     3421 gttcggccgg ggtaattttg ggttatgttt gggctcggtc aacttggttt ggggtgatgg
     3481 tgtggcttgt ttatttgagt gggttgttgg taatgtctac ttttttgttt ttcctgatag
     3541 ctaatttagg cgtcgtcctc ctccttgtgg gacgacgcgt tgggggtaat tggatgtaca
     3601 gagcaaacaa gttttgggcc aggcgggggt tgagagtaag ggggtcgggg agtgcagtgg
     3661 tactttttaa gtgcaagctc ccttcgttta acaggaataa agggtccggt cccggtggga
     3721 agggacccaa tcgtgggccg ttttgactag tatgatttac gggggtaacc gtcagggccc
     3781 ttgagatgtt tcagtctaag attaattttt gtcatcataa actctcagag tatatggatc
     3841 cgttggttga gacttcttct tattggtgtc agcgtattgc acgctggcct gttggtaaga
     3901 agtggtgggt tgcacttgtt tttggtgtca tcccagcttt tgttgcagtg gttatgtttt
     3961 ttgtgctttg tgctgtaggt attgcattaa aggccgtccc aaagacttta cagacacttt
     4021 gcgtcggatt tctgtggggg attaccgcac tagttcagcg tgaagagtgg tttctgttgg
     4081 ggcttttatg cctagcagca tgagcttatt tgttagcttg tgggggttta gggtttgcgg
     4141 tggcgctttg gcttgtgaag ttaggggttc cgtggtttcg tgccttgatc caatggttct
     4201 ggaagtagtg tggttaggtt acagtgtttg gcgggggggt aatggcctgt tggtaggaag
     4261 aagagtgaac tagtcttaat ggttaaactg agtagaggct tggcttggta gcgtttcgca
     4321 tagaggactt gggtgtgtat acttatgtgc cgcttcgaaa gcgaaataag gtcttaaagg
     4381 ttttaagaaa gtactgttat gattttcctt gtccgataaa tttgaactat gcgtggaatt
     4441 ttggaagact tttgggggcg ttgactattt tccaagttct aactgggttt ttacttaggt
     4501 tgcattacgt tccggttgct gatttggctt ttagccgggt tgctcatatt gaacgggatg
     4561 tgaattgggg ttggtttctt cgaagggcgc atcaggtggg ggcgagtggt ttaatggcgg
     4621 gaataatatt acatatctta cgggggttgt attatgattc ttatgatcgg actccggcgg
     4681 tgtggtatgt ggggggggca ctttacgtgc tttgtatggc tattagcttt ttaggttatg
     4741 tgcttccttg agggcagatg agatactggg gggctactgt tatcactaat ctgttcaggg
     4801 tggtgccctg agttggaaag gatattgttc gtttggcatg gggggggtat tctgttgggg
     4861 atgcaaccct gaatcgattt tattcttttc attttattct tcctttttta atagttgtct
     4921 tggtcggagg acatttatct ttgcttcatg agtttgggtc ttctaatccg ttgggggtgg
     4981 ataggcggac aatgatggtt cctttttatc cttattactt ttacagggat ttgctcggtt
     5041 tgattgttgg ggttggggtt tttagttatt ttgttttttt agatccttat tttctttctg
     5101 atcctttgaa ctatgaggaa gcaaatcctt tggtaacccc gttacatatt aagcctgagt
     5161 ggtatttttt gggttattat gctttgctac gaagtgtgcc cagaaagagg ggtggaattg
     5221 ttcttatggt gttggccatt gttaggattg ttttgatgcc cgggactaga gataagatta
     5281 tgttaggggt gcccaactat attgggcgtt caaggttgtt ttggttgcag gttaattgtt
     5341 gggtgatttt gtcatggttg ggggcacagc cggcagagga gcctttcatt ataatgaggg
     5401 cagtgacggg tttagttttg gttgttttgg aggatttgga gcagctgatt tgtgattttt
     5461 actgttggta tgaggagcag ttgtgggatg atgagtttgg cgaggagtga agactttaaa
     5521 ttgagaagtg gggttttaaa tggggaggct gaaagaaggg aactttctct cttcagagta
     5581 gacgacgatt ggtcggtgag ccttacgcta gatgtggata ttttttggtg cggtttattg
     5641 gttgaagggt gttgggttgt tgaattttgt taggtgtgct tgattggtgt atagagagca
     5701 tttccctctt ccaaagggaa ggagccccgg gtggtatcaa gttaatagtg ggaagaagtt
     5761 gagttgcttc agtgcttttg tttgtactgt ttttggttta gatttctttc tagtcggaag
     5821 gttttgttta atatagctgg ggttagtggt ttattttctg tgggttgtta tcttggagat
     5881 gtttttggta gagtaagcag attttatggg tgggtgttat atgattttgc tggtaaaaca
     5941 gtttatcctt tgaggttttg gccggtagtg taagaagcac tctactcttt gaaagtggaa
     6001 gtgaaattag tttctcggct accatgataa tgccttttct ggttcctgta atttttttgt
     6061 tgttaggtga ggttttgaag ttaaaagagt gaccctccac gaaggttgat cttgcgcagc
     6121 gtagggccta cgagtgtggt tttagtcctt tccagtcggc gcgtcgtcct ttttctgttt
     6181 attttttttt agtgggtatt ttgtttgttg tttttgatgt ggagttgatt ttattgatgc
     6241 ctttaccata tttgaggtgg gtgagaagag aagtgggttg ggggcttgga ttattttttt
     6301 ttactttggt ttttgggtta tatcatgaat ggcgggaggg gagtctaaat tggcctgggg
     6361 cgggtaagta gctcaggttg acgggtaggt ggactgtttg tgctattaaa acgatgttta
     6421 gatgggtgtg ccttggggtt tgtcttggct taaaggtgct atggtgttag ggtggggatg
     6481 gtgtttgtgg gtgtcttgca tggctttgtg ttttgttggg tggatgaagg ggggagattg
     6541 ggtttcttgt ctggcttggg gttggctagg gttgaaaggt ccaaatttta gtgaggttgt
     6601 gcttgtgtgg aagaacttga agtcttcatt taaggtgggt tgaaatattt aagattggtg
     6661 ggctgggttc attttggggc ctacgatgtt tagtttagga gttacggttc ctgcttatat
     6721 tgcttctgtg gttgttactt ttttgagcgt ggtggtgggt tttttgagga gaagaagggt
     6781 aatgttttgg ttgttgttag aactcggcgt ttgttctttt tgtggtgttc ttgccttttc
     6841 tgacccaatg ggtggggaga gggtagctaa gtattttgtg gtgaatgctt ttaggggggc
     6901 aggggtgtta tctggtttgt tgggagagtg gtctggggta atatccgggt ttgattattt
     6961 ttttctagat tttagggttt taatgtgttt tttcactaag ttagggcttc ccccctttca
     7021 tttttgggtg gttggtgtgt tgcgggggtg tacttggttt tctgcttttt tgttattagc
     7081 tgttcagaag gtccttcctt tggttttttt ttgttattgc tttgagttca gtcttgattt
     7141 ggtttttgtg gttttgctga gtgttacagt ggctgggttg gcgggattgg ggcatcacga
     7201 ggcttttttt cttattgggt acgggtcaat ggttatgagg ggttggcttg ttttggtttc
     7261 ttttgtgagg gcaggggtgc ttgttgtttc tgtttttttc tatgttttag gtttgtttgt
     7321 cgtgttgggt tgtttgcggg agagggggtg agtggggggc tgtccaccga attcacctag
     7381 taattgggaa atttttaggg ttttactgtt ggcggttcct attggtccta tttacttggt
     7441 caaaattttg gtttggtcta ctctcagagg gagagggtgt gttatggggg cttggggggt
     7501 tgctttgagg ggggctttgt tggttcccat ctacatacgg gtaattacta tggcagcaat
     7561 gaagctttgg aagcgtagcg ttaatgatgg tcaccctaat ttaggttgtt ttactccttg
     7621 gtgcttaggg tttagggttt ttgtggtaag ggggtttgtc tggggggtgg attttaggtt
     7681 ttgggtgtgc ctggttggtg tatgaagcgc gttcttactg cggggggcct taaggtatca
     7741 ggtttttatg cttactttgg tgatacgggg tgtaggcgat ggtgtggcct gtttatttta
     7801 agtgaataag cggttatgtt tttgttttat cttagatttt tagggttgga gagggggtgg
     7861 gtggtttgtt gctatgcttg atagaagaat caaatatggg actggactga ctggggctgg
     7921 gactagaaaa gggggtcgag caagctcaac agaaagtctg gaggaggagg gagtgggttt
     7981 ggggcaaagt cacgatgagt ttacaaggcg cgcgggaagt ggtttaccct gaaaagaaag
     8041 ctgagcttat ttcctgaggg cggcaagtaa ggagaggggc tagtcttttg gggggggaga
     8101 tttattgagg gtggcgattt tggatgtata acctagtatt aagaaaagca ctgaaggttg
     8161 caaggttgtt gaatccttcg gagtctccgt tgtgtgaaat ttggcttagg ttttgggatt
     8221 ggtgttttcc aaagaggaaa caggaagtag ggtgcctgct ttgggttatt agtttttggc
     8281 cgtatgtgct agtggggtga ttgtgagatt ccactaagga cctcttcttg gaggagtctt
     8341 ggttgctcag aagaaaccac aaacaaattg gaagtctcta cttctttttg ggggtttgga
     8401 gtggtttaag cggctttaga ttgagtcttt taatccgggg taacaatgct tggccaggga
     8461 ttggtctggt ggggcccgat cagtatttgt ctgttattac tgttcatgct attttaatga
     8521 ttttcttttt tttgatgcct gttctgattg gggggtttgg gaattggtta gttcctttga
     8581 tgatcggggc ccctgatatg gctttacccc ggattaatgg ttttaggttt tgattgttgg
     8641 taccttcggt gattttcttg ctggggggtg gaaaaatcga aggaggtctt cagacgggtt
     8701 ggacgttata tcctcctctt tctggggtta agcatagaag gagtccttct gtggattttg
     8761 gtatttttag tctacacatg gctgggctaa ggagtatttt agggtctgta aactttctaa
     8821 ctactttgtt taatatgcga gggccggagg ggcgtcttga tcggatagct ttgttttgct
     8881 gggcgatcgg catcactact ttgcttttgc tgctaagcgt tcctgtactg gcagggggat
     8941 tgactatgct tttggcagat cgtcattttt caacgaggtt ctttgatcct gtaggtgggg
     9001 gggaccctgt gctgtttatg cacttgtttt ggtttttcgg gcatccagag gtttatgttt
     9061 taattttgcc tgggtttggg cttattaggc atgttttagc tgggatggcc cgaaaaaaag
     9121 taccgtttgg ttatattggg atggtttatg ccatgtgttc tattggaatg atggggtttt
     9181 tggtttgggg gcaccatatg tttgtgtcgg ggttggatgt ggacacacgt gcttattttt
     9241 caactgcgac tatgtgtatt gcggtgccta ctggtgtgaa gatttttagg tgaatcatga
     9301 cgcttcaggg tattgggtat catacttggg agcctgctct tttatggtgt ctggggtttt
     9361 tgatgatgtt tacagctgga ggttgtactg gggttatttt ggctgctagt tctttagatg
     9421 ttcatcttca tgacacttat tttactgttg ctcattttca ttacgtgttg agaatggggg
     9481 cggtgttttc tgtttttgca ggcctacatt ggtactttca tttttttact ggggttatgt
     9541 ttcatcagcg ttggtctcgt tgacattttt gaaggatggc gagaacagtg catttaattt
     9601 ttactccaat gcattctatt ggggtcaggg gtatacctcg gcggtactat gattatcctg
     9661 agatttatgc ctccgggaat ggtgttgcta cttctgggac gctggggatg tctattttgg
     9721 ttgtattatg gatatggttg atttgagagg ccctttctgc ccaacggctg gggcgttgaa
     9781 agggggttcc tagggggttg gtagaaaaga tgttctgacc tgttgagttg cattcttttt
     9841 gacaccacag gtatcaaatt gcttgaaagt tgtttttagc tggaagccct aaggccctcc
     9901 tgtggaatcc tattttgaag aaaaggaaaa gggtgtttcc cgcgggagtg aggaattaaa
     9961 tgccctgaag ttgagatacg ccactgggtg ggggtgctgg tttacccagc tggggttaaa
    10021 tgataatgcg tactaggggt gtgagaagat tattagtttt gtgggggttt ttattcattt
    10081 atagttgggg gggttctttt atttttcttc agcgtattgc tgagtgtggt gggggggggt
    10141 tttgttttgg ggttttagtg gatggggcca gggttagctt taggggggct gttttagtgg
    10201 tggtggggtt ggtctatttt tataggctag ggtatatggg ggaggattgt gtaaggcgga
    10261 agttttattt tattttgtca gcgtttgtgg ggaggatact ccttttaatt ttttctgggg
    10321 atttggtgag gatgttttta gcttgggagg gtttaggtgt aagctcattt ctattggtag
    10381 tctactataa taaccaccca agggcctctt ctggtgtgat tactttactt aggaatcgag
    10441 tgggggatgt gtgttttttg ttgggggtgg ggaggataat ggggtggggt gagtttggtt
    10501 ttttgggttc ggatgttggg ggaaggatgt tgtttttttt tgcttgtatt tctaaaagtg
    10561 ctcagtggcc gatgtgtggt tgattacctg ctgctatggc tgcgcctacc ccggtttcgg
    10621 ctttggttca ttcttccact ttggttactg ctggagccta tttaatattt cggtttgagg
    10681 gggtggagct ggagattata ggttgggtgt tggttgttcc tgtggtaact atgtttctgg
    10741 caagagttag tgctttggtt agctatgact tgaagcgtat ggtggctata tctaccctga
    10801 ggcatattgg gcttattagg tgagctgttt tagggggtta taggaggttg gctttttttc
    10861 atcttattag ccatgctttg tttaagtcgt tgttgttttt gtgcgctggg gttatgattc
    10921 aagggaggag gcacagccag gacattcgag ttatgggggg ggtgttaaag ggggagcctg
    10981 tgtttggggt tggtttattt tttgctaggg ttaatatggt aggtttacct ctggttaggg
    11041 gatatgattc caaggaagcg gttgtggggc gggtttttat gtctagggtg caaggcgaag
    11101 agtttttttt gcttttgggg tttttaactt tagtttttag aagtgcttat gcttttcgtt
    11161 ttttgttttt gttggggggg gagtgaagaa gggtggttgt gaggaggggg aggcgtggtg
    11221 tgtggggaag gtttcctgtg gtattgttgg ttttgttggg gttgggggtt ggaaagtggg
    11281 gttattgcta cagtgctgtt ggtttaaggg gggttgggtt tgcttgggat tgggggtggt
    11341 taagtttttt ggttgggggg ggtgttgtag gaagaagaag tgagataaga gtcaattggt
    11401 atgatgtggg ggagttggga agggttaggt cttttactag aaaggctgct ttggttggtt
    11461 ctttagagat gaggcggcaa gtggagatgg ggtggctaga gcaagttggg ggggaaggct
    11521 tatttagggt tagggggaga gttcgttcaa tactagttga aagtgagtga tgcccctgta
    11581 gagtaactta agatcgttag actttcaacc taaaggtgcc cgctgggtca ggggttatga
    11641 tttgtttagg ggtagctatc ggagtgttag ggtgtgttcc taagggaagt tttttcaggg
    11701 tatacagggt ggtgtttaca ggactgttga tgtggttttt gctgtgtgct tctggtgagg
    11761 tgggggaaag acagattttg gtggagagtg aggtgaggca tggttttata gcccttaggt
    11821 tgtggctggg ggttttagtt tatttggtag agtatggggg gcctctaaag gttcagtttt
    11881 gtaattttgt ttacctggtt tgtgctttat cttgcttggc tttcatgagg attggggggg
    11941 tgttctattt tgtgtttttt gagctggtat ttgttcccat tgggggtttg gtgttgattt
    12001 gggggtacaa taaagagcga attagggcgg tgacttatat ggtgacatac tctgctgttg
    12061 ggggtaggtt tcacttggtt tctttactta ggctaggtga tagggtaggg gggacatact
    12121 tggggggggc atggttaggt gtgggtgaaa gagtggagtt gtttgtgtgg tgaattggaa
    12181 ttgttttctt gtttttggtg aaagctccct tatttatttt ccacttgtgg ctcccgaagg
    12241 cccatgtcga agcccccacg tgcgcttcta tgctattagc tggcttgata ttaaagttag
    12301 gagtttatgg gttgtttctt tacgaagggg tgtggcaagg gaggaggctt tgggttagaa
    12361 tttgacaggt gttaggtttg tgggggggtg gatatgctag gtttttgtgc ttgcgggagc
    12421 agaaccttaa aaaggttgtt gccctctcat cagtgggtca tatatccttg agggttgctg
    12481 cgttttttat ggggtcgcag gttgcttgag atgcaatatt tgtgatgggg attatgcatg
    12541 ggttgtgttc ctctgcgttg tttagctgga ctggggttca ctattaccag ggtttaaggc
    12601 aaagcaggtt tttagttggg gggtatcgta ctatgggggg ttttggggga ctagttgtag
    12661 ttgtggtgtt gttaggtgtg gctgggatgc cccccataag gtcattttgg ggtgagctct
    12721 taatttacag ggttttatta aatgggtttt tcccgggggg ggtagttata ctgcttgtgg
    12781 gtgttctgaa tttgatgttt ctttgttact tggggttgtg gatttgtcat ggagactggg
    12841 gggctagaag ttcccatgta ttgttcgggg gggatcggag gtatttgtgc atgctgggtc
    12901 atttggttcc ttctttcttt cttttctttt ttgttttttt ggtttgtgtt taataaaagt
    12961 ttttgttttt ggataagttt tgtgggggct gtcaaggaag ggcaagtaca gccctttcca
    13021 gcgtcgttct ttttcttgtg ggacgacgcg tttggggtaa tagggtgtat aagacaaata
    13081 agttttgggc caggttaagg gttggagact ttggataagc aggctttagg ggtgaaaacc
    13141 ccctgggtag atatggggaa gaggtaggga agttggaggg aatatggagt tgcggaagtt
    13201 gctctatttt tcttgcgggt gggaagcatc tgacataggg gagggccgga atggtggacg
    13261 tccaccgact tgatatgaac tgcttatcgt gataactgag ctgagccttt tggctcggaa
    13321 ggaatggctt ttggcgtgtc agcgggcggt caaccgtcgg catttaagtt tctgctggcg
    13381 ctgcaaggag gtggctgcaa atgttgagga gcatattgag gagcagcccc ggttaacgca
    13441 gtttttgggg ttttgctatc tctgggttgt tgacttggaa ccaaagtcag gtggttccta
    13501 tcagtcttag tggaggggcc gtttgtggtt ctggctgcct ctaaattgct acaattgaga
    13561 gtaatatact cgttagtaac taagcgtcgc tggttcttat tggggatctt ttgtgtggtg
    13621 gtttgggtat ggcggctgtt actaatgacg gttgggctcc tggggttaat ctggttttgc
    13681 ttgaagcttt gaggagcttt tgtttctggg ggcaggttta gggggtaata gggggttgaa
    13741 tttaatgaat gatttggttt tattaggtac gcgcgacgta gatgtagcgg agttattgaa
    13801 ataatgccgg tttaggcgtc gtcctctcct ttgtgggacg acgcgttggg ggtaatcgga
    13861 tgtacagagc aaacaagttt tgggctaggt caagggttgg aagtttcggg gaagataaag
    13921 agtttgtgcg gagagaagtt gagttaaatt taatgaatga tttggtttta ttaggtacgc
    13981 gcgacgcaga tgtagaggag ttgaagcgta tgtggagtta ttgaaatcag tgttggtttg
    14041 aggcgtcgat ggctcgcgag aatcagaagt gacatcaatt gtttgagatt gttccttttg
    14101 agtgggatct ttttcagcag gtatttccct ttgaaagaaa ggatattagg tcttggcggg
    14161 ttactgatgg tgaggcatgg gagagattgg ttagttcaag atgtcattga gagggccggg
    14221 tgggaaaagc agagaagcat tcttgacgga tggaggatat ggacgccggt atgagggagt
    14281 gtggtgttgc ggagttaggg tttcgggagt gggatagtgg gttttggttt aagactaagg
    14341 gtcctgtcga aaaaaaggtt ctaggttcta tgggagacag ggtggctaac tatattcgat
    14401 acgataatta ttgtaataat tcttacataa atttggctta ctgggaggct gaggtggctc
    14461 ggaaaatgtc tctttctgag aggtggtcat ctggttcaac tggtttgttt cagcagttat
    14521 gtcctgtggg gctttatggg tggctgagtt tcctttcact ttctactttt tgggttggag
    14581 atctcttctg agtttttata atggttgggg ctgttaggtt tatgggtgtt atgggaaggg
    14641 ggtggctgga gaaggtaggt ggggtggtgt tgatcggggg tttccggggt ttgttccatg
    14701 gggttttgag gtttttttat ggccgtggtt tgttggtgat ggggggtttg aaggggtttt
    14761 gggaggtgtg ggctatggtc tatttttctc tagtgttcag ggaggtttta ccatttagaa
    14821 cacaactttc ttttttgggg tatccgctgg ttactttaac agttgctgcc ctattttctt
    14881 tgagggtttc ttcctttcta gctcgtcctg tggagtttgt gggagggttg gttccctcgg
    14941 gggtgcctag ggctggggtg ccttttgtcc tagtcttgct tacggtgagg gggttgttgc
    15001 gtcctttggt tttagctatg cggttaacta tgggggcagt aataatggtt acattggagg
    15061 gaatttttca tttttggtgt gttaaggctg gggatttaca tttgtctggg cagccggctc
    15121 gttgatattc aatgtgcttt gctgtggagg ggtttgttga gaattcttat ttaccctgat
    15181 tatttacaga gggctgagta aagtttatgg ccatttggag tgaaaatgtt ggtttgctag
    15241 gaattatcta cctgtgggtt tctggtatgc tggggttaga aaagttgttt tatatggctt
    15301 tccaggtagg gttgttgtgt tgtttggtga tggtttatca gcaggagcat tgtgtgtagg
    15361 ataaattggg tggggtttgg gctgtagtgc ctggttggtg tatatgtagc acacccctgc
    15421 ttggggatga gtctttggta ttaggcagtg ataagtaggt ttagagttgc tacggtagcc
    15481 ttgttttgtg ttgcctttag ttttgaggtt ccctttatgt tgggggtttc ggtatttggt
    15541 tcggccgggg taattttggg ttatgtttgg gctcggtcaa cttggtttgg ggtgatggtg
    15601 tggcctgttt atttgagtgg gttgttggta atgtctactt ttttgttttt cctgatagct
    15661 aatttaggcg tcgtcctcct gcttgtggga cgacgcgttg ggggtaatcg gatgtacaga
    15721 gcaaacaagt tttgggctag gtcaagggtt ggaagttttg gggaagataa agagtttgtg
    15781 cggagaggag ttgggctaaa tttaatgaac attttgatcg atggttttcc ttttgggggg
    15841 ggcctttcct tttttgcggg cgggacgccc ttatttcaag aagaatcatc tgagacaggg
    15901 gagggccgga atggtggacg tccaccaact tgatatgaat tgcttcttgc ggtaactgag
    15961 cggagccttt tggttcggaa ggaatggctt ctggcgtgtc agcgggcggt caaccgtcgg
    16021 tatttgagtt ttagccggcg ctgcaaggag gtgggtaaaa atattgtaga gcatattgag
    16081 gagcagcctc ggtcaacgca atttttgtgg attttactat atctgggttg ttggctagga
    16141 accaaagtca ggtggttcct atcggtgcta gtggaggggc cgtttgtgat tctggctgcc
    16201 tctaaattga tacaattggg agtaatatac tcgttggtag ctaagcgttg gtggttttta
    16261 ttggggatct actgtgtggc catttgggta tggcggctat cactaatgac ggttgggttc
    16321 ctggggctaa tctggttttg tttgaatctt ttaggggcta ctgcttaaaa gcagagaagc
    16381 ttctatggga gacagggtgg ctaactatat tcgatacgat aattattgta ataactctta
    16441 cataaatttg gcttactggg aggctgaggt ggctcggaaa atgtctcttt ctgagaggtg
    16501 gtcatctggt tcaactggtt tgtttcagca gttatgtcct gtggggcttt atgggtggct
    16561 gagtttcctt tcactttcta ctttttgggt tggagatctc ttttgagttt ttagtggttg
    16621 gggctgttag gtttatgggt gttatgggaa gggggtgggg gtggtgttgc gtcttctggt
    16681 tttagctatg cggttaacta tgggggcagt tataatggtt acattggagg gagtttttca
    16741 tttttggtgt gttaaggctg ggatttacat ttgtctgggc ggccggctcg ttgatattca
    16801 atgtggttca ctgtggaggg gttgttgaga attcttattt accttgattt acagggggct
    16861 gagtaaagtt tatggccatt tggagtgaaa atgttggttt actaggaatt atctacctgt
    16921 gggtttctgg tatgctgggg ttagaaaagt tgttttatat ggctttccag gtagggttgt
    16981 tgtgttgttt ggtgatggtt tatgagcagg agtattgtgt gtaggataaa ctgggtgaag
    17041 tttgagctgt agtgcctggt tggtgtatat atagcacacc cctgcttggg gatgagtctt
    17101 tggtattagg cagtgataag taggtttaga gttgctacgg tagccttgtt ttgtgttgcc
    17161 tttagttttg aggttccctt tatgttgggg gtttcggtat tttttggttc ggctggggta
    17221 actttgggtt atgtttgggc tcggtcaact tggtttgggg tgatggtgtg gcttgtttat
    17281 ttgagtgcgt tgttggtaat gtttcttttt tttgtttctt tggcacctaa cccagacttt
    17341 tctagggttg ggaagtgggg gctgaaagta agaagggtgg gggttgcggt ttgttttact
    17401 agtggtgtgg ggctgtgggg gtcaggtttt gatcttgtgg cggggggggg tgggaagggk
    17461 ttgttgttgg bghvtttttg ggbggggaga agggctttgt ttatagctgg gttagcagcc
    17521 tatctttttt ttgtggtggt tgtggtttct aagttggcct atcggggcgg tggtgctctt
    17581 cggggtgcac agaggtaggc cctgtggtgt aggtggcgca catccctctt acactgggaa
    17641 ggcgggtatt atctctgggg ttttactggg aagtacaagt gttgtgcttt tgtgggtggt
    17701 gctgtttact acgtttttag gtttggggtc tttagtttat tggggtgggc gggacgatga
    17761 agtaaatcct ggtagttttg ttggtacggt tcattccgaa gcgtgcctag agggggagta
    17821 tacgaataga taggtttaac tatgctattg ttttccttaa ggatgccatt tcagtttatt
    17881 tttccttatt ttactatctt cattattatc atagtgggga tggtggtaat tgtggttgat
    17941 ttttggtgag gggtttcggc ttcgtgggta ggtggtaatt tattatgagg gggggggagt
    18001 agtaggtata tgaagaaagt tttaggtaga tgaaaatgaa tgaagtagta ggagttggag
    18061 ttggagtagg gggggcgatt gttagggttt atgggatttt actggagcgt catattttaa
    18121 gggtcttatt aatgttggag ttaaggcttt tgttgggttt actggtttta ggtcttttgt
    18181 gtccggctgg ttgacagtac ttggttgtgg tgattttggc tcttggggtt ggggaagctg
    18241 ctttagggtt aagggtggtt gtaaagatta ggcgctctaa gaggcatgat cgggtccgta
    18301 gtcgggtact tgtgggttag caggggtggt ttaggtttat tctaggtttt tgggctgtgt
    18361 tgatggtggt ggaagtttcg gttgtcttgt gagaagcagt ctgggtctgg cggggggtga
    18421 gttgattatt ttgttgtttt ctctacggtg ttttagcttt agttgggagt aggtaggggt
    18481 agtgggctta cggtcagggg tggggaggtg gggggatgtc aaatgttaag aaaaggcctt
    18541 ttggtggcct ttttagtgag cgtcagggta agtgggttat caaagatcgg gaggaggctt
    18601 ttcgtaggcg acctcgattt atgaggccgt gacctcgcta tatgccgagg gtgtgaccga
    18661 tttgttgtgc tttttcggtg gggcaaattt tagtgagact gtgtctttgg tttcatgagg
    18721 ccaggttctt tttggttttt ggtagttttt tattgggagg agcttgtttt tcaggttggg
    18781 ttcgggagtt gattattgag gggaggtatc ttgggatgta tacttcatat acccatcgtg
    18841 gtttgaagtg cgccgttata ttgtttattg tctcggaggc tatgtttttt ttctcttttt
    18901 tttgggcgta ttgtcacttt gggtttgcac ctggtttttt tttggggtgt ggttggcctc
    18961 ctgtgggtat tacgccgatt catcctatgg gtttgccttt catgaatttg gttcttctgt
    19021 tgtcttcttc tcttactatt aatctatcgc acggctactt gcggattggc aaacctttag
    19081 agtgtgggtt ttggttggtt tttacgttat ttctggggat gggattcttt tttgctcaga
    19141 taaaagagta ctattgggct aagttcacta ttactgatgg ggtttggggt tctacttttt
    19201 atatgcttac cggtttgcac gggcttcacg tgttcattgg gatggggttt atgtgtttta
    19261 atctcggtcg gttggctttt tgtcattttc atacgggaga aaacatttgc tttatttcga
    19321 tgctttggta ctggcatttt gtagacttcg tttgggtcat tatttggcct cttgtttacg
    19381 tgtggggggg ctgggggtat tttcattata aattaagtgc tccttgggaa gtcatcatta
    19441 acccccattg aggtttttgt tagtgggtct agttaaaaga agacatcctt taggggaggg
    19501 atgccccttg gggtgggctt gtaggtgttg tctctggttt aggtatttgg tacctgggag
    19561 cgtgggggaa ataccttgtt tcgtagctaa aagtagttta ggttttgggg ttgcctcgag
    19621 tggcagaata gtgcggtact tttaagcagt actaatggtt tttaaacccc ggggtttggg
    19681 gtagtagttt aaagagaact tccggtttgg gaccggacgg tgcctttggg tcgcctcagg
    19741 tcctattcgc cgagggtagg cgggctatct tgtaggtggc tggtggtttt gaacttggga
    19801 cttgttttgg gagtgggatg ttttgtttta tatctgggtg gtgtggtttg gttgaatgga
    19861 gttttaagca gaggtagttt taaatgaaaa tactagtctc ataaactgga gatgctcagg
    19921 ccgggtcctc tgtggcagga gaagcgtatt cgcaactgat ttatagtcag gggtttcctt
    19981 ggggcttctg ttggttgggt tgcggggcga agtgagtttg tttcttggtt caagattggg
    20041 gcttaggtat tacttggttg gggtaagtgg ctgtcttatg ggcgggtgtg tttggatttg
    20101 gatcgttttg tgggtggggt ggtctggttt tgtttggggt agtgtgtgtt gggcaggggt
    20161 agtttaatta aaacattagt cttgtaaact ataagatgcc cagatcgggt tccctgttac
    20221 aggggtagcg tatttgcaat tgatttagag tcggtgggtt tttttaagtc cctgttggtt
    20281 ggagctgtag aataaggaaa gtttgttccc ctgtcaaggg aagggtgccc tagggccagc
    20341 tcttaggttt ggcgcccaag aactgggtgg ttgtgggcaa tgattacgtg agtggacggt
    20401 gctttggggg aggtgtatac ttgtttgggg gtgctaatgg caactgcttg gtcgaccctt
    20461 cttgagcgga agattttagc aagggcgcag cgccgtaagg ggcccaataa ggtttcctta
    20521 aaaggtgtgg ctcagccatt ggctgacgct ttgaaacttt ttataaagaa gcaagtgatc
    20581 ccaagtcgat ctaatgtggt gccttttgtt actatacctt gtttggcctt gactatttct
    20641 ctttttcttt ggcaagtttg gccggaaggg tatgggggga gaaggtctaa ttatgagggg
    20701 ttgatctatg tttgtatcgc gtcgttccac atctatgcgg tggtgatggc tgggtgggct
    20761 gctaattcga tttactctat aatgggggct ttacggggag tggcgcaaac tatttcctac
    20821 gagttgccct ataatttggt gctgttgggg ttgtttttgt ggtatggttc ttatggtttg
    20881 gtgggggcgc aggggaatgg ttatcttttc actcattctt tttttattct tccggtgtgg
    20941 gtgatgttgg ttctttgtga gttgcatcga accccttttg atttaacaga ggctgaaaga
    21001 gagttagtgt ctgggtataa cacggactat ggggcggtcg ggtttattca gttatttatc
    21061 tctgagtatg ccaatgtgtt gtttgcgggt cagttaagtt ctttgttgtg ggtttggtcg
    21121 ggacctatga ggccttatag ctgtattgtg gttggggtgt ttcttacggc ggggcttctg
    21181 ttttttcggg ctgtgtttcc tcggtgccgt tacgaccagt tgatggaggt ttgttgaaaa
    21241 aggcttttgc ctttcgtcct tttttggttt ttgttggggg tttttatgct tttgtttgtt
    21301 aggtaagttt tggttaaaga tttgggtttg attgcggaat caagcggggc ttctaactct
    21361 gcgggggagg ttcgattcct tccaagcctt aattgctaga caggaggggt agtttaaagt
    21421 aaaatacttg tttgtggcgc aagagttgtc caaagacctc ctcttaaaat gtgggcaagg
    21481 tgcctgatta aagggggtca ttgatggtga ccacgaagga ggtaaagccc tccccttgtt
    21541 tggcggggtg gcagagcagt gcggccgatt taggctcgga gtagggtatg gaaacgtatc
    21601 ccccgttggg cgggtagtct atggtaaagg atgtctcgtt gaagccgaga aggagaggtt
    21661 agcttccctg cctttttgtt gtgggcaact ttgatgataa ttgaagtgga gaaatggaag
    21721 cagtatgaag cgaattcggg acttaggaga aaataaaatt tctgattagg gtgtagttta
    21781 gtttggtgtt cccattgatt tagggtgggg tagtcgtggt tgttagtttc tgggagtgta
    21841 gatggcttcc ttcggggttt tgggccaagt cggcgttttt gcggaaaatg ggcggcttgt
    21901 tggggtttcc cacttgattg gaaaattgtt gacggtggga agggcttcct tcggggtttt
    21961 gggccaagtc ggcgtttttg yggaaaatgg gcggcttgtt ggggtttccc acttgattgg
    22021 aaaattgttg acggtgggaa gggcttcctt cggggttttg ggccaagtcg gcgtttttgy
    22081 ggaaaatggg cggcttgttg gggtttccca cttgattgga aaattgttga cggtgggaag
    22141 ggcttccttc ggggttttgg gccaagtcgg cgtttttgyg gaaaatgggc ggcttgttgg
    22201 ggtttcccac ttgattggaa aattgttgac ggtgggaagg gcttccttcg gggttttggg
    22261 ccaagtcggc gtttttgygg aaaatgggcg gcttgttggg gtttcccact tgattggaaa
    22321 attgttgacg gtgggaaggg cttccttcgg ggttttgggc caagtcggcg tttttgygga
    22381 aaatgggcgg cttgttgggg tttcccactt gattggaaaa ttgttgacgg tgggaagggc
    22441 ttccttcggg gttttgggcc aagtcggcgt ttttgyggaa aatgggcggc ttgttggggt
    22501 ttcccacttg attggaaaat tgttgacggt gggaagggct tccttcgggg ttttgggcca
    22561 agtcggcgtt tttgcggaaa atgggcggct tgttggggtt tcccacttga ttggaaaatt
    22621 gttgaagcat aatagtataa tacaaaacca agggttataa acccttaggt tttagtatta
    22681 tatataactg atataactta tgggatcttg attttcttag tgtatacaac ccgttaacgg
    22741 gttaactggg ttagtatact agcgtaatct cttgggggta acgggttaat aggaggcctc
    22801 cccccgatcc ctacccgtcc ccccccgggc aggggacggg gtaggggggg agggttgggg
    22861 tcccctcccc tcatatagac ccgtataccc cctatagagt ggggtgtctt aggggtattg
    22921 atagcctata ctactgggga ttgtaggyct aggggggtga tgggtttagt taatagactg
    22981 ggttttctta gtgtatacaa cccgttatct gtttatagat agagaattca cccggaatgc
    23041 gagttgtgtt aatttgtgga gtgttggttt ttgtgtggga agtttttgtt tggctcaggg
    23101 aagggccagg ccgggggtgc gggtcccatg tgtttggtgg ggtgggttta tagattttaa
    23161 ctttggttgg ttggttttta ttattttcac acaggagaaa atatttgttt tattttaatg
    23221 ttttggtagt ggtatttggt agatttcggt tgggtcatta tttagcttct tgtttgtgtg
    23281 tgggtgggta tttttattat agattaagtg cttcttgaaa ggaattataa ggcttattgg
    23341 gcttttagtt taaagaaaac atttcccttc aaaggaagag atgccctttg ggggacgagc
    23401 ttggtaagtg ttgggtggcc tagaaatttg gtgccctggt agtataagga gagtactccc
    23461 gttttgcagt cgggaagtgg cctaggtctc ggggttgttt taggtggtag gtgtttatcg
    23521 ggagggggct agagggttat tggcttttta ggtgggaagc cttcacccag tgggagaagg
    23581 cacctggccc agggaagggc cagggcggtg ggcccccgcc ctggttcgaa ctgttcgtta
    23641 ttttaactta ggtagccttt tgaaaagtaa agctcggctt gagcttcgaa tggagaaggt
    23701 tgacctttga tttcgagtta tctccgagag ttgcaagaac tagggtaaaa ttgtgctggg
    23761 ttgttttgtg gggcgaagct ggctcatgtg gtgttttggg gtgattgctg tccactgaag
    23821 gttcgggtcg gaggagagca agtaggcgtc tcagcgtcgt cctttcctgt gtgggacgac
    23881 gtgtttgggg tggtggggag gaattaagta aataggtttt gaggagagtt aagggttaga
    23941 ggtgggaaga gggtggcagg tgcggtgcta ggggagataa ggagtttgtg tggagagaag
    24001 ttgaactagg tttaatgggt gatttaatct tattaggtag gtgcggagaa gaggtagcgg
    24061 agttattagg aaggaggtat ttttctttaa aagaagactg tagatcttgg cgggttactg
    24121 gttctatgtt ttggttgggg ctagcatgtt atagtaatac gggtgttccc gtggttgtgt
    24181 ctgatgtttc attaattggg cctgtgggca ggtcccacgc caactgaatc tgtcagttag
    24241 cgtgatttaa tttcttttct atgggagtaa ttttaagttt ggtgagggtg agggtggttg
    24301 ttgcttctca agggggtacg tttcggccaa aacggttgtg cagtaagcgg ttagagtggt
    24361 ggtgatcgtt tgtgcctatt ttgatcatta ggtcgcttga ctgtcctaat ttgatcatta
    24421 actaccttag agaaaaaaac ccttttccgg tttatggggc caaagtgatt ggccttcagt
    24481 gatactggca atatgagctt gagtatttgc gggagctttg gtgcgagtta aagttattct
    24541 tctgaggggg atttttgttg gaggtcccag tattgaatta ctttagttga tgtgagcaag
    24601 atattaagtt ttggcttggt aggatttgga ctgagaggtg gtggctttcg cctgaggtgt
    24661 tagtgatggc tcacgatagt tgaagggttg attcttatga ggtgaattgg ggcggaaggg
    24721 ggatgcggtt tgggcagacg gatactcggt tagtattacc gtccaaaact ccttgccggt
    24781 tgttgtgtag aggggctgat gtgattcata attttaatat taagagttta ggtgtgtctg
    24841 ttgactgtgt tcctgggcgt gctaatcagc ataagcttct agggggaaga ggtttgtacc
    24901 agggtctgtg tagagaactt tgtggtgtaa atcatccgca catgccttgt tcggttgagc
    24961 tgattccgct gctagattac tacaggtggt tggatttggg gttagtgcgg acttaggttg
    25021 tttaaaaaag gtttaaggtg ttggatttgg ggtagttggt gggtggatgt aagttgtaag
    25081 tttgggg
//
LOCUS       KX156257               22058 bp    DNA     circular INV 07-NOV-2016
DEFINITION  Spirobranchus giganteus mitochondrion, complete genome.
ACCESSION   KX156257
VERSION     KX156257.1
KEYWORDS    .
SOURCE      mitochondrion Spirobranchus giganteus
  ORGANISM  Spirobranchus giganteus
            Eukaryota; Metazoa; Spiralia; Lophotrochozoa; Annelida; Polychaeta;
            Sedentaria; Canalipalpata; Sabellida; Serpulidae; Spirobranchus.
REFERENCE   1  (bases 1 to 22058)
  AUTHORS   Seixas,V.C., Russo,C.A.M. and Paiva,P.C.
  TITLE     Mitochondrial genome of the christmas tree worm Spirobranchus
            giganteus (Annelida: Serpulidae) reveals complete different aspects
            within mitochondrial Annelida evolution
  JOURNAL   Unpublished
REFERENCE   2  (bases 1 to 22058)
  AUTHORS   Seixas,V.C., Russo,C.A.M. and Paiva,P.C.
  TITLE     Direct Submission
  JOURNAL   Submitted (27-APR-2016) Department of Genetics, Universidade
            Federal do Rio de Janeiro, Av. Carlos Chagas Filho 373, Rio de
            Janiero, Rio de Janeiro 21941570, Brazil
COMMENT     ##Assembly-Data-START##
            Assembly Method       :: GS Data Analysis v. 2.9
            Coverage              :: 34
            Sequencing Technology :: 454
            ##Assembly-Data-END##
FEATURES             Location/Qualifiers
     source          1..22058
                     /organism="Spirobranchus giganteus"
                     /organelle="mitochondrion"
                     /mol_type="genomic DNA"
                     /db_xref="taxon:1914524"
     gene            1..1590
                     /gene="CO1"
     CDS             1..1590
                     /gene="CO1"
                     /codon_start=1
                     /transl_table=5
                     /product="Cytochrome oxidase subunit 1"
                     /protein_id="APA32605.1"
                     /translation="MGSMYFYLGSWAGLCGFGYSVLIRINNMRPGTGFLSPEVYLSVI
                     TTHAILMIFFFVMPVLIGGFGNWLVPLLLGCPDMLLPRTNAFSFWLLVPSLIYVLAAG
                     RSEGGIGTGWTLYPPLSSIEYHGTIAVDLGIISLHMAGVSSIMGSINFMCTVVNNKPA
                     AGRMENVPLYCWSLLITSFLLVASVPVLAGGLTMLLTDRHFSTTFFDPAGGGDPVLFM
                     HLFWFFGHPEVYILILPAFGLITQVLTSLSGKKEPFGLFGMIYAMFAIGWLGFLVWGH
                     HMFVSGLDVDTRAYFSAATMCIAVPTGVKVFSWTATVYGKGFMKWEPTLLWGVGFVIL
                     FTGGGLTGIILASASIDVLLHDTYFVTGHFHYVLSMGAVFGIFTAFHYYFSYCTGAGI
                     HQRWSRGHFWSALGGVHLTFTPMHPNGIGGMPRRYSDFPDVFRSNNFVSTYGTLVAFV
                     GVVYWFWLVWEAMSAHRPVWPVAKAYGLLSVHKHTPPHHTHRRQGPAVWSIGPIVPDA
                     ASPFTWGGKGIFGKNTFGKEG"
     gene            1662..2811
                     /gene="CYTB"
     CDS             1662..2811
                     /gene="CYTB"
                     /note="TAA stop codon is completed by the addition of 3' A
                     residues to the mRNA"
                     /codon_start=1
                     /transl_except=(pos:2811,aa:TERM)
                     /transl_table=5
                     /product="cytochrome b"
                     /protein_id="APA32606.1"
                     /translation="MLPFRKRYALTRALARSVYDLPCPVNLSAMWSFGSMLGFMLGSQ
                     ILSGFLLSLHYFPDSEKAFARVAHIERDVNYGWWWRGVHANGASLMMLFMYIHMARGL
                     YFDSYSTYLRVWRSGAVLYVMTMAICFLGYVLPWGQMSYWGATVITNLFSVIPLAGPS
                     IVRLMWGGYTVGGPTLNRFYSFHFLLPFAMIPMVALHLHFLHKLGSSNPLGVDGDDGE
                     LVPFHPYYSLADLQGIICASFLLHLLVCEYPHLLGDPENFVPANPLSTPIHIKPEWYF
                     LPYYAILRSIPHKGWGVLAMVMAVVLPFIIPTFFKNGMYQGVHNVMGREWFFWGFVGN
                     WLALGWVGGCPVDEPYLTLSRIHTVAFFLYFPVEFILLRASEEYYTGGS"
     tRNA            2812..2873
                     /product="tRNA-Cys"
     gene            2896..3180
                     /gene="ND4L"
     CDS             2896..3180
                     /gene="ND4L"
                     /codon_start=1
                     /transl_table=5
                     /product="NADH dehydrogenase subunit 4L"
                     /protein_id="APA32607.1"
                     /translation="MSLFGFVLFFLGCQSGRGHFLVYAMKLELAALLALGSVEDSFGY
                     IFFILAIVVVEGAVGLSLLVSLCRSTGEDRSSLGALVSQVKWEKFQKKSL"
     tRNA            3182..3246
                     /product="tRNA-Gly"
     tRNA            3248..3309
                     /product="tRNA-His"
     gene            3356..4261
                     /gene="ND2"
     CDS             3356..4261
                     /gene="ND2"
                     /codon_start=1
                     /transl_table=5
                     /product="NADH dehydrogenase subunit 2"
                     /protein_id="APA32608.1"
                     /translation="MVLVGLFSLSSSSLFVLWLLMEVGVVLFMGMIASEVYQSAESGA
                     KFFLAQAFIGVSLLFIFQMGGWESSLKIGGPILSTCMLAKMGIAPFHFWVPNVTKNLS
                     PESLFVLLSFQKLPGMIIFGWGVSFDCHMGKFLAVCGVISGILGHSYKDFNTVLAFSS
                     MVTTVWLLVVSMLDPSLMIFCFLAYSGLLFFTLGALKKNNNMTRANSFGIWGLVLLAG
                     CPGGPVFTMKWLVYCSLVSFGHLGEAVILGVSVVCVVPLYLSLIVNLLLIPKSWWYFE
                     SVSFFWVLGLVVMSVSFFWLPVFIC"
     tRNA            4611..4675
                     /product="tRNA-Leu"
     tRNA            5205..5272
                     /product="tRNA-Leu"
     rRNA            5627..6379
                     /product="12S ribosomal RNA"
     D-loop          6370..11138
     tRNA            11139..11205
                     /product="tRNA-Asp"
     rRNA            11517..12901
                     /product="16S ribosomal RNA"
     tRNA            12861..12923
                     /product="tRNA-Phe"
     gene            12925..13419
                     /gene="ND6"
     CDS             12925..13419
                     /gene="ND6"
                     /codon_start=1
                     /transl_table=5
                     /product="NADH dehydrogenase subunit 6"
                     /protein_id="APA32609.1"
                     /translation="MESVLDILLIGSVTLAVGSGVEPESVGATTALVAVSTVFSVGYD
                     SSSLFGCILCLSYLSALLILFLFFVSLAPESLDDSDMFSESQRKVFVASVGILSGVCD
                     FFSGVEDEVEMNVYSLSSIGVLFFSLLAWYLFLLACYLFLAVVVIAKLSKRKGGALRS
                     VSPA"
     tRNA            13436..13503
                     /product="tRNA-Met"
     tRNA            13507..13573
                     /product="tRNA-Val"
     tRNA            13625..13693
                     /product="tRNA-Leu"
     tRNA            13695..13760
                     /product="tRNA-Trp"
     tRNA            13778..13840
                     /product="tRNA-Gln"
     gene            13851..14204
                     /gene="ND3"
     CDS             13851..14204
                     /gene="ND3"
                     /codon_start=1
                     /transl_table=5
                     /product="NADH dehydrogenase subunit 3"
                     /protein_id="APA32610.1"
                     /translation="MFIIPLVFVLLGEYVSWKVPYGVVDTAQKSPYECGFAPFQSGRH
                     PFSLYFFLVALIFIIFDAELVFLLPLPLLGDLGLSGLGVFMFLWVLLMGLYHEWREGS
                     LDWPVVSKKNAELFS"
     gene            14417..15550
                     /gene="ND4"
     CDS             14417..15550
                     /gene="ND4"
                     /codon_start=1
                     /transl_table=5
                     /product="NADH dehydrogenase subunit 4"
                     /protein_id="APA32611.1"
                     /translation="MILMTVVLSILSLACLGPIAKIKQYYSCVLLVCLFSSLAFYVDG
                     GMLFFLFFEGTFFPISYMVIIWGHNYERVVAVTYMVLYSVTGSIYHMLALAVMNVEVG
                     SGSFSEIVFLSGASDWEECWWWGMVFMLFLIKSPLFIFHLWLSKAHVEAPTAASILLA
                     GILLKLGVFGMLGYSSYWWCPVSWGVVLQVLGILGSIYAGLVCLRSQNIKLTIAQSSI
                     AHMSLCVAGFFCGSQEVFDFTCLMAIAHGFCASGMFLWAGGYYGRGSSLNSLMTGGQR
                     LVCFEACVVMALLLFCNCSTPPFISFWVELTFFSSLYGIWWKLLWVLIISSFTCMAFN
                     VVLGVVVFHGEVEPSVAKHDSFSVKETLSGLLLVCVLVVGYFS"
     gene            15670..17094
                     /gene="ND5"
     CDS             15670..17094
                     /gene="ND5"
                     /codon_start=1
                     /transl_table=5
                     /product="NADH dehydrogenase subunit 5"
                     /protein_id="APA32612.1"
                     /translation="MSFFVDSISVLFGGTVSFIIMNVFVFACSYMREDSFKKHFFFPL
                     SLFSGSMLVLIFSGDVATLFLAWDGLGISSFLLVVFYSKSQSASSGVVTIMTNRLGDG
                     CLLIGLCIVGFEVAPVSSEIVCGLFVVAAFSKSAQWPLSSWLPAAMAAPTPVSSLVHS
                     STLVTAGVYLLLRVDSVCHSLLVGLQELISVTFFLACLSALYSYDIKHIIAMSTLSHL
                     SLMFLSLSAGYISVVLFHLISHAMFKALTFLAAGNMILSAGHSQDLRLMGGCRESSPI
                     SFVCFYFASLSLAGFFFTSGFYSKDLILEILGSGAGSSIGWLGISFGSFCAGCYAMDL
                     VDSVSGLETNLSGSDNKETDGFLLAPLISLSLASLIVGWYLSVVLIPCGGVASGGVDL
                     AFLMGLLVGSEEGEYYKSDYKVEESMLFSVEGVPEAKVFFWEGVLSYTKDLEHGFYED
                     YFGPGGFLKFCGSWSRWGSKYLVW"
     gene            17187..18086
                     /gene="CO3"
     CDS             17187..18086
                     /gene="CO3"
                     /codon_start=1
                     /transl_table=5
                     /product="Cytochrome oxidase subunit 3"
                     /protein_id="APA32613.1"
                     /translation="MSPWARVGHSPWPFLMSWSIAGGALSMIIWFWGGHFKIILYHCV
                     LVGVCSWGWARDTIREGTFAGMYTSWVIRGLKWSVQLFIFSEVMFFLSFFYAFAHLNV
                     VPSFEFGCQSPPPGIKPIHPRALPFFNLCVLLLSSGFLNVATGNMRMGEHHECWFYLV
                     LTLVLSSFFFWAQYHEYSRAWFTICDSCYGSTFYMLTGFHGFHVFVGSLVLLINLWRH
                     SEYQFHSGFNVGWYGGVWYWHFVDLVWIGIWTFVYAWGSWGGTRGYYTYGFVDKDPLY
                     HKCKYLDTLSSAEYLAYLEALHP"
     tRNA            18088..18155
                     /product="tRNA-Ser"
     tRNA            18157..18218
                     /product="tRNA-Thr"
     tRNA            18233..18296
                     /product="tRNA-Asn"
     tRNA            18302..18364
                     /product="tRNA-Glu"
     tRNA            18366..18433
                     /product="tRNA-Ser"
     tRNA            18441..18515
                     /product="tRNA-Met"
     tRNA            18517..18581
                     /product="tRNA-Tyr"
     tRNA            18587..18653
                     /product="tRNA-Ile"
     tRNA            18656..18719
                     /product="tRNA-Ala"
     gene            18721..18870
                     /gene="ATP8"
     CDS             18721..18870
                     /gene="ATP8"
                     /codon_start=1
                     /transl_table=5
                     /product="ATP synthase subunit 8"
                     /translation="MPFMLVFPLKKIFCVLLVGVLFCYSDLWWGNVPKWKFVKKPKLK
                     QKWNW"
     gene            19157..19786
                     /gene="ATP6"
     CDS             19157..19786
                     /gene="ATP6"
                     /codon_start=1
                     /transl_table=5
                     /product="ATP synthase subunit 6"
                     /protein_id="APA32614.1"
                     /translation="MLSVVSLAISEFLPYAGGYKLVLHLLLVISVSCYYSYEVSSWIG
                     NLSWSLGSLMPSGLSPLFSPIAVIVEYFSQIVRPFALALRMTLHGLSSIALMECLKYV
                     FYMLASWAAEISVESCSVFVSPGAIFNLNPKYWYFLWDPQAVWLGLSDNVFYLIAAWA
                     LLWLELVELILMVVQVGVFLGLFLFFSSEHPQEYWAGVKKKGQCLNVMS"
     gene            19852..20490
                     /gene="CO2"
     CDS             19852..20490
                     /gene="CO2"
                     /codon_start=1
                     /transl_table=5
                     /product="Cytochrome oxidase subunit 2"
                     /protein_id="APA32615.1"
                     /translation="MATGVFSLVLITMGFALVVPNYRPWKLSNPKLEMWWSLGPLLLI
                     LIMLIPSTVILYLREANFFPVGGAKVIGHQWYWEFEIPSCKPYEEWSQKKGEVYAICC
                     DSYGIVEEDLQLGEERWVSTDSRLVLPSQASFRLVCTSEDVIHNWNLKSSGTSVDCVP
                     GRLNQHRWLVDACGVFSGLCSELCGVGHSHMPCGAESILYRKWLNWLAGYFE"
     tRNA            20517..20582
                     /product="tRNA-Lys"
     tRNA            20587..20652
                     /product="tRNA-Arg"
     tRNA            20664..20726
                     /product="tRNA-Pro"
     gene            20830..21708
                     /gene="ND1"
     CDS             20830..21708
                     /gene="ND1"
                     /codon_start=1
                     /transl_table=5
                     /product="NADH dehydrogenase subunit 1"
                     /protein_id="APA32616.1"
                     /translation="MLVATAYCTLLERKLLAGAQRRKGPNKVSWKGAAQPLADALKLL
                     NKERVVPSRATKSVFLWAPGFALCASLSSWFVWPHWDEAVYCFSFVVPVYFCLTSLHV
                     FGVVLAGWASNSMYAMLGTLRAIAQTISYELPLVLIVLGLCFQVKTFSFLDFSVVGGY
                     GMNFLWLDLPLFYVWTILSVAELHRAPFDLPEAESELVSGYNTDYGAVGFILLFISEY
                     ANVVFVGQMMSILWLHSFWWFLKVIFGCLFSGFVLLLRAVFPRVRYNSLMEVCWKGFL
                     PFTIVWFLFLFLLNWV"
ORIGIN      
        1 attggaagga tgtattttta tttggggagg tgagctggct tatgtggatt tggttataga
       61 gttcttatcc ggattaataa catgcggccg gggaccgggt ttttaagccc tgaggtctat
      121 ttaagggtta ttacaaccca cgctatttta ataatttttt ttttcgtaat accggtgttg
      181 attggggggt ttggaaattg actggttcct ctattattgg ggtgtccgga catacttttg
      241 ccgcgaacaa atgcttttag tttttggtta cttgttcctt ctttaattta tgtgcttgct
      301 gctgggcgat cagagggggg gattgggacg ggttggactc tttacccccc tctgtcgagg
      361 attgaatacc atgggactat tgctgttgat ttgggaatta ttaggctaca catggctgga
      421 gtctccagaa ttatagggtc tattaatttc atgtgtacgg tggtaaataa taaaccagcc
      481 gctgggcgga tggagaatgt gcctctttac tgttggtctc tactgattac caggtttttg
      541 ttggttgctt ctgttcccgt tttggcgggg gggcttacga tgttattaac tgatcggcac
      601 ttttctacta cgtttttcga cccagcaggg ggaggggatc ctgtcttatt tatacatttg
      661 ttttgatttt ttgggcaccc ggaggtctat attctgattt tgccggcttt tggtttaatt
      721 actcaagtac ttactaggct tagtggaaag aaggagcctt ttggtctgtt tgggataatt
      781 tatgctatgt ttgctattgg gtggttaggg tttttggtct ggggtcacca tatatttgtt
      841 aggggtttgg acgtagatac ccgtgcttac ttttctgctg ctactatatg tattgctgtt
      901 cctaccgggg taaaggtgtt tagctgaacg gctaccgttt acgggaaggg gtttatgaag
      961 tgagaaccaa cgcttttatg gggagtggga tttgttattt tattcacagg ggggggtctt
     1021 actgggatta ttttagctag ggcttccatt gatgtgcttt tgcacgatac ttattttgtt
     1081 actgggcatt ttcactatgt gcttaggatg ggggcagttt ttggaatttt tacggccttt
     1141 cattattatt tttcttattg cactggagcc gggatccatc agcggtggtc ccgtggtcat
     1201 ttttgatctg ctttaggggg agtacactta acttttactc ctatgcaccc gaatggaatt
     1261 gggggaatac ctcgtcggta ttctgatttt ccagatgttt ttcgatccaa taatttcgtg
     1321 tcaacttacg gaactttagt ggcatttgtt ggggtagtct actgattttg attagtgtgg
     1381 gaagctatat cggctcaccg accagtgtgg ccggtagcta aagcgtacgg attattgtca
     1441 gttcataagc acacccctcc ccatcacacc caccgacgcc agggacccgc agtgtggaga
     1501 attggtccaa ttgtgcctga cgctgctagt cctttcacat ggggcggaaa aggcattttt
     1561 ggaaaaaaca cttttggaaa agaggggtag gcgaaagttt agcggaaatt gatggggggt
     1621 tggatggccc aatgcgacga gaacgatatt tacggcgaaa aatgttacct ttccgaaaac
     1681 gatatgcttt aactcgggct ctagctcgaa gtgtttatga cttgccttgt cctgtaaatt
     1741 tatctgcgat gtgaagattt ggtaggatac tgggctttat attagggagg caaatcttga
     1801 gagggttttt actgtcttta cattattttc cagacaggga gaaagctttt gcccgtgttg
     1861 cacacattga gcgagatgtg aattatggtt gatggtgacg tggagttcat gcaaatggag
     1921 ctagcctaat gatattattt atgtacattc atatggctcg gggcttatat tttgattcct
     1981 attcgactta tctgcgggtt tggcggaggg gggctgtctt gtatgtaata actatggcta
     2041 tttgttttct tggttatgtg ttaccttggg ggcaaataag gtattgaggg gctaccgtta
     2101 ttactaactt gtttagcgta attcccttgg cgggacctag gatcgttcga ctaatgtggg
     2161 ggggttatac cgtagggggt ccaactttga atcgatttta ttcttttcat tttttgttac
     2221 cttttgctat aattcccatg gtagctcttc atttgcattt tttgcataag ttgggttctt
     2281 ctaatcccct cggggtggat ggggacgatg gcgagctagt acctttccat ccgtattact
     2341 cgttagctga tcttcaggga attatttgtg cttctttttt attgcatttg ttagtgtgcg
     2401 agtaccctca tctactaggg gatcctgaga attttgtccc tgcaaacccc ctgagaaccc
     2461 ctattcatat taagcctgag tggtattttt tgccttatta tgctattctc cggtcaattc
     2521 cccataaagg gtggggagtc ttagcaatgg taatggctgt tgttttacct tttatcattc
     2581 cgaccttttt taagaatgga atgtaccagg gagttcacaa tgtgatgggg cgggagtgat
     2641 ttttttgagg gtttgtggga aactggttag ccttagggtg ggttgggggt tgtcctgtag
     2701 acgagcctta cctaacccta aggcgaattc acactgttgc ttttttttta tattttcccg
     2761 tagaatttat cttactccgt gcctccgaag agtattatac ggggggaagt tggccttgta
     2821 gtttatttta aaacgtcgcc ctgcaatggt gaagatatct cgagtcaagg tctgatgaac
     2881 actcttagag gtgggttgtc attatttggt ttcgttttat tttttttggg ttgccagagg
     2941 ggacgagggc attttttagt ctacgcaata aaattggaat tggcagcgct gttggcacta
     3001 ggaagagtag aagataggtt tggttatatt ttttttattt tggctattgt tgtagtggaa
     3061 ggggcagtag ggcttagtct gcttgtcagt ctatgtcgtt caactggaga ggatcgcagg
     3121 agattggggg cgttagtgag tcaagttaaa tgggaaaaat tccaaaaaaa aaggttgtag
     3181 ggcttgatta gtttaggaca gaacatttct cttccaaaga aagagcacct ggtaaggtat
     3241 caagtaggag gtcttagttt aataaaaatg tccgtctgtg gaacgggagt tacttttaag
     3301 taggctttca atggttttta tttatcgtcc ttcagcttgt gcttttcttt ttaggttggt
     3361 gttggtggga ttgtttaggt tgagaagaag gaggctattt gttctgtgac tcctaatgga
     3421 ggtgggggta gttcttttta tagggataat cgctagtgaa gtgtatcaga gggctgaatc
     3481 aggcgcaaaa ttttttctag ctcaagcttt tattggagtt aggctacttt ttatttttca
     3541 aataggtggg tgggagtcgt ctttaaaaat tggagggcct attctaagga cttgtatgct
     3601 agcgaagatg ggaattgccc cttttcactt ctgagtgcct aacgttacta agaatttaag
     3661 accagagagg ctatttgtcc tgttaaggtt tcaaaagctt ccaggaataa ttatttttgg
     3721 gtggggtgtt tcttttgact gtcatatggg aaaatttttg gcagtttgtg gtgttatttc
     3781 agggattttg ggccactcct ataaagattt taacactgtt ttagctttta ggtctatggt
     3841 tacaaccgta tgattgttag ttgtttcaat attggatccc tctttaataa tcttctgttt
     3901 tttggcttat aggggtttac tcttttttac cttaggggct ttaaagaaaa ataataatat
     3961 aacccgggcg aacagttttg gaatttgggg cctagtgtta ttagctgggt gtccaggtgg
     4021 acctgttttt acgataaaat gattggtcta ctgtagactt gttagttttg ggcatttagg
     4081 ggaggctgta attcttggtg tgtctgttgt ttgtgtggtt cccctctact taagacttat
     4141 tgtgaatctt ttactaatcc ctaaaaggtg gtggtatttt gagagggtgt cttttttttg
     4201 agtcctaggt ttggttgtta tgagtgtgtc ttttttttga ttacctgttt ttatttgtta
     4261 agtggggtgt tttttgggtt tgttttgagt attttttgat tacttttaat tacttatttt
     4321 tgggcggggt agccttaaaa taaggaagag aggcttcttt tctctttact tacaaggctg
     4381 tgaaacttga ctagggctgc tccgcccgaa gagagcaaag ggtgaaccat gcaggcccta
     4441 aaaccaggga cttatacgcg cccgttttgt gtttaagggc ctgtgtgggg atctcgtacc
     4501 cccccgctac cccgataaac ggggtgggta catagcaagt ttattggtga gggtaattat
     4561 gggttgggtc gaatgggtgg aaggtttttg gtaaaagctc ctactgggat gcccgggtgg
     4621 cagaatagtg ctttactttt aagcagtgag aatgtaggag atcctacctc gggttggagc
     4681 ggaagcgata gaaaaagata actaccttag tgaggcgtaa gaagaagcct ctctctagcc
     4741 tctccaaaaa actccaaatc cgtgggcaga attgccaagg aaaggaacac ccataggtgt
     4801 gattgagtcc ctcccccttg acaggggggg gtagacgata ggggggtaga tatgggggac
     4861 ccctagtagg gggcctaagt gctggattac ccggacaggt tcagcctcct atccaacgac
     4921 ggataaaggg aggattagcc ggagcggtgg tttgaacctg tccgggtacg ggaccggcac
     4981 ttagtatagg ttatagtgaa aatttagaag atagctactt ttagtgcgta atttacgaac
     5041 caaggagagg actacgggtg ttagggttgt tctcgtttgt ccgtgggcgg gttggtgggg
     5101 gtttatgggt gttccagggg gagaggtgcg tgagtcaaat tgttgtgcgt ttttcaccgg
     5161 gtgactgacg gggattcccc gcctgctagg gaccagatta attagaccat gtggcagaaa
     5221 agtgcaatcg ttttaggcac ggggcatagg gataagagtt ccctcttggt taaatggttc
     5281 tttggttctt tgataaggat acaaaccctt ctttcgggaa agggtttggc tagcctttgg
     5341 gctagcactt ttttggagat tggctctaag gttcccaggt gggttagatc ggtagagttg
     5401 atatactact ttttgggtcc caggctcctt tctgggggct ctaaaagagt ttctggtacg
     5461 gtaagtgttg gatgagtaag aattaaacta aacagcgaga gagggccttt tagcccaggg
     5521 catttggcaa gtaacaacga atatgtgaaa tggaaataag tgaaaagctt gcctccttgc
     5581 gcgagtaaat cagaccgtgt aacgaccggg tgccagcact agcggttaaa ccttgcgtcc
     5641 taacttagtt cggattcggc taaggacagt aagctggaac ttggcaatta ttattggtga
     5701 aatgggaatt aaatcggtgt ttcttgggtg ttacctaaat tactcaaaat tagggcgtaa
     5761 acagggatca gtaccccttt attcctaatc ctaattctgg ctggataagt acctgtaacg
     5821 agcaggaaag tgaatttcga tggcggcatc ctacctcaat agtggagctt gggctttaat
     5881 gtgatgatcc gcatgaaccc taccttcttt gttaagtcag ttgttgcatg gccgtgggag
     5941 ttaaattact gataatagtg cacaagccgt aggagtctaa ctctggccac gggcgcctag
     6001 tccccttcag gatccgaagg ggactaggtc cctaggcgcc taggggcctg agcaagcgat
     6061 taaaggctag gcacgtcttt tcccctgggg cgtgtcctgg cgggttaggc ggagttttgg
     6121 ggaaaccccc ctccgaagtc ggacggagga agtcaggtga tatttcgctt atagaaaggg
     6181 gcgtcctgag ctacgattca agataaacgt tggatggtgg atgaaatgtc atttgaaaga
     6241 ggaattattt gtaagaaaaa agttagcacc tttttctgga tttgctagct gggatgcgta
     6301 caaatcgccc gtcaaccgcc cagtgatggg gggtaagtcg taacaaggta agtgtagggg
     6361 aacctgtact ttatttgaga tatgtataat atgtatgagg aaatgaaaac ggagtgtaaa
     6421 gaagttttta ttaggggtga aaagggttag aaagtgggtg ttttggtttt taatgaacgt
     6481 gattaaatat ctaattggtt tcattgtggt gtttttaata ataaggttta gagctttagc
     6541 caggcttcta cgtattttga tgggggtgcc acgaactgtt ctaaaggggg taaaaggggc
     6601 tatttatttt atttgaggaa ccttagcact cgtgggggcc cgggtgttta agttttttcg
     6661 tgataacgag ttttatttgt tctttagtgt gattcttatg ctagtgtcgt ttgctatggc
     6721 catatttttt aaggttggtg ttgccagtag gggtaagcta tgtcctgttg agtatttttt
     6781 agtcttctta atacaagctt taggattgct atcttttggt ttagcacgtt gtagtggttg
     6841 gaaaatgggg gccaagtaca agacagtcta ctacaacttt tttctgaggt atattaaacg
     6901 gggggtaatg gtaggaggtt ggaaagtagg gtcttataag gtgacgtacg gggttattgg
     6961 gttgtgcggc ccagaccgtt tcacgctctt aaaagagact tattccttca gtacttcttt
     7021 tttgtgtcta ttgtggacgt taaagtttgt tttgtgcttt cttgcactaa aatcgttttt
     7081 tggctcagtt aggattatca tgaggtgggt tttaggaaaa gagaaagcta atgagctggg
     7141 taattttttc tgagaatacc gatttgattt tcttgtggct ctggtgtcta tgttgtatct
     7201 ttcttttctc attgtgcttt cagctgtgct atagtaaggc ccacttaggt aaggaatggg
     7261 ccgttgcaga ggaagtatta tcccccctca aagctggttt agatactttt catgattagg
     7321 gctcttagct agtagtaacc atccccttgt gagggaaata gggagtagtc ccccgcatag
     7381 ggagtaatcc cagtcacctt acttacgctg atttgtttca ggtttttttg atgcgagcag
     7441 gttttcgagc atgagtccga aagtgatttt atcttgtagt ggggtttgtt aaaaaattat
     7501 tactttttcc atgagtagtg ttatcgttta cgggggcttg gctcttagga tttctttatg
     7561 ctaataagtt ctatttgtgt gtcagttttt ttgggttggt taggtggtcc accgtggcta
     7621 gacatctcga attgggtgtt agagccacgg gaaaattatg ttctgttgaa gggtttttgg
     7681 ttctgttact gcaatcctta gggttactat cttttaaact ggttgacttc aaaagctgag
     7741 aagcgggggc aatggatagc gatgcttatc ctcttttcat gagttttacc gaacacgggg
     7801 ttatagtagg aggctggaag gtagcgtcgc accaagccaa gtacggggtt cagacagagc
     7861 gaggtcgctc agattgtctc acggtcttag aggaggctta cacttttagt ccttttttct
     7921 cgtggctatt gtgggtgctg aagtttgttt tttgcttcct tgctttaaaa tcatttttta
     7981 ggtcaattgg tattattgta aggtgggtct tggggaaaga ggaagctgat gaatttgttt
     8041 gttatttttg ggagcgccga ttccattttt ttatttgttt gttgctaatt tgtatggcgg
     8101 gacttttcct ttatttctac ttcagcagtg gctagttttt tgggtggtaa tttgtttttc
     8161 gcttctaata attatttcta tagcaaaatg gggggagggc ggaagggggt aattaaaagt
     8221 aggattatcc cccctcaaag ctggtttaga tcactttcgg attagggctc ttagttagta
     8281 gtaaccatcc ccttgtgagg gaaataggga gtagtccccc gcacagggag taatcccagt
     8341 caccttattt acgctgattt gtttcagggt ttttttcgtg tgggcaggtt tttgagcacg
     8401 aatccgaagg tgatctaaga agttaagcaa agtccctaaa aaattacaac aggggctgaa
     8461 gcgagctgta ggatgcagcg taggggtcgt ggtcagaata attctaggtt tagttgcatt
     8521 gtttggggcg ttattacggc ctttacaata tttgttggat tgtgctattt gtgttgtgta
     8581 ttttattcgg aaagtcttaa catctgtggg ggctagggtg cttaagttct taaagggtaa
     8641 taagcgtttt ttatttttat cgtttgcggc ggtcacaatg gtttgggtgg cagcttcagg
     8701 tctcggggtt ggtcttggta ggggccgggc gtgttgtttg gattcctttt tgctatatca
     8761 actccagtcc cttatgctgc tatctttttc tttagtgggc tataagagtt ggggggcgaa
     8821 aaccatggag gatggttccc gttccgtaat tttggagttt gttaaaaaag gggtggtagc
     8881 ggggggctga gaggtagggc tggttaaaac acggtacata aagcaagaaa gtagggatgg
     8941 ctctacctcc ttcaaactct caagggaggt ttgtgacttt agtagttttt ttttgcttac
     9001 gttgtatatt ttagagattg cccttgtatt ttgggcgttg aaagggcttg ctaaactaac
     9061 tagggtcttg agtcggttct tgggaggaaa gaaagccggc cgcaaggtgg ctaaattcta
     9121 taagaaacac cgggtttcaa tcctaaagtg tctgattttg gctgaggcat ttgttatcat
     9181 attcttgctg tccttgttgt tgattgtcta attacttgct tctactttaa gtggggtact
     9241 ttaggtttgt tttgttttat atttattctt ttgtatttaa ttcttttgtt agagctctta
     9301 actaagaaaa tgccccattg tgaggggagt agggagtagt agtcccccgg catagggagt
     9361 aatcccttat attattgaga ctgttgatgc ttggttattt aaagttttga gctcgtcggc
     9421 tgaatttgtt tttggggaag gtggttaggc ttatgaagaa gggtttttgg aatattggaa
     9481 agtttattag aaataataag tttcttttgc aacttgttat ttctgttgtc ttagggattt
     9541 tggtggtagc ttggtacttc aaaatcggta tcataaatag gggaaaggcg tgccctcttg
     9601 attctttttt cttgtgacag ttggagtctt ttggactact gtcttttaat ttggcggact
     9661 atgaaagctg gggagctagg gctgggtatg atggttctta ttctttccat ataagtttga
     9721 ttaaggaggt agtaatacta gggggatgaa agctggggtc tgtccataca cagtttctaa
     9781 aagaagtagg tagggacggt tctgcctctt tcaagctttt aagggaggtc tacagtctca
     9841 gaagttcctc cttgtgaatg ttgtttactt ttaaaattat ttttttgttt gtgattggaa
     9901 aagttatcct taaattaact ggaacttata tgagggagta ttttgggaaa aaagagaggg
     9961 ttcgtaagat cgttaggttt tacaagaaac accgggttat tattttgaag tgtgcgcttc
    10021 ttcttgaggc gctttttatt atatattttc tatacggtgc aggataaaat gtcagcgctg
    10081 ataaaaagaa agctgaaaaa agctggtaaa tgaaacattg tcccgggcct tggcttgcag
    10141 ataccagctt tttttaagaa aaagggaagg gaggtttatc cccacgcata gtgtttcgaa
    10201 tgatgcgtga ttgggcaaag cttgtggctc ggtgattacg ctattggggt ataaaagtgc
    10261 ttagttgggt ggctttgttc ataaaaaaaa ccctccagct ggcttggagg gcttttaggg
    10321 ccgctagggt tgagatcttt gagtatgtta ttaaccacaa agtcgacctg caatttgccg
    10381 tgtttagtgt tattaggacg tctgtcttag cttgatactt taatatcggt gttgctaatg
    10441 gggggaaggc atgtctcctt gaatatttca tcttgttcca aatgcggtcc ttaggattgt
    10501 tgtccttgaa attagtgggt tacaggagtt gggggttgaa ggttggggag gacggttctt
    10561 actctttttt caccgacttt atcaaggagg tggtggtggc agggggctga aaagtggggt
    10621 ttgttcaaac tcgttatctg gaggaggtga gtgcggatgg ttatgtttct ttagaactct
    10681 tgagggaggt atatgcgctc aggaggtctt ttttattatt tttatttgtg cttaaggttg
    10741 tgtttttttt tatatttgag agaccactgc ttgttctatt tgctatcctt gccaggtggt
    10801 acttagaaga agaaacggtt cgcagggcga tcaagtttta taaagagcgg gcgtttactg
    10861 taaaatgtgg aattctcctt ggggcatgtt taattgtgct ttttttatat tttacgggat
    10921 aaggccttca ccccgtgtaa ctaacggtat gtaggttctt gctacccttc tgacctccca
    10981 ccagaggcca gagggagagt gtaggataac cccccaaaca ccggccctta ctgtaagatg
    11041 tacaattccc cttgggatat gggtagttgt atattttacg ggatagggcc tctagtggta
    11101 taatcccctc tgactcagag ggtctcttat accattagag gagtatagaa taagaaagtt
    11161 cagttccttg tcgcggaatt ggtgcccgta agacggttgc tcctcaaaca gatgttgcag
    11221 attttaatta ataggctttt atgggattta aaagcgtgag tgataatcca atatgagggg
    11281 ggccccttca ttcctcagcg ttcctcagtt cttgaggctg cgtttgttga gcttaggata
    11341 aattgcggtt tattggaacg caagctttct gggaggcccg gtaattggga ttttttggtg
    11401 gtagaaaaca atcttcaggg gaaggaggta gagtttatcg aatattttgt caagggggga
    11461 gatgggagtg tatacttttg tgatccgcgg gttgtcgcta ggggtaagca gcttttgcca
    11521 agaggggaga taaaaaatgt ttacatttac ttatccccct ggcgtagtcc agagtttatt
    11581 tccagggtga aacaatttga ggggggtgtt aagctgatag gtgttcaggc ggtaatcatt
    11641 cttgttttga gatatttttt tggtgagtag ggtttttaca cattactaat ttatccggga
    11701 tttaatatga aagggttacc ataaaaacaa ccgggggtct agggttgttt attcacgtta
    11761 tcacccaaaa ttaagcttgt aagaaagaag aaaaaggtgg atagggcttt accttttgca
    11821 taaggagtta ataatttttt gtgtcccagg ccagctcccg attctaaggg agctggggtt
    11881 ttgtttgttt agaactgcgt gggggttgtt gcacacctct ttaaaatgtt cccagaagct
    11941 aaaggctaga tcgaacttta taggggtatc tggagacaaa ttattttggg ttaagctgga
    12001 aaagtaggtt taatcttatt tcttaaaata gaaaaagggt aggcttacca gcagctatct
    12061 tggtaaatcg ttcctgatca gagggaaagt atagagcaaa ggaggttatt taattttgaa
    12121 aaagtaagtt tttctcaaca aaaaggggct tataatgttt tgaaaacgag tactagtgga
    12181 ccctaataag tattgcttta gggtatattt gatgaactcg gcaaaatacg ttaggactgt
    12241 ttaataaaaa catagcaggg ggaaacggga acctctgtga agcctgcccg gtgcagacga
    12301 agttgttaac ggcggcctta gcgtgagggt cggaaggtag cgtaattaat cgctctctta
    12361 attggaggca tgtatgaatg gtttttcata gcgcagcttt attaaatgta ttattggaaa
    12421 ctggagtagc agtgcagata ctgttagaaa tttgggggac aaaaagaccc tagaagcttt
    12481 acctaacggt ttggctggga gggcccgtga taaacagcag tctattgatt gaacttatgg
    12541 gaggataaaa tgagacacat atggtgatca aatgcgttac agttgaaaag ttactctagg
    12601 gttaacagac caatccaacc cgagagacct tatcgacggt tgggctaggt acatcgatgt
    12661 tggctttata atactatttg gcgcagaagc ttaataagtg ggtctgttcg acctttaaat
    12721 attaccgtga gctgagttta gaacgtagta atacagttcg gatcctatct ccaattttgg
    12781 tttcctcctt tgtacgagag gacttggagt cgattgaagg tttgtaaata aaagttttgc
    12841 tgtctagtaa ataattagtg gagggggtag tttaagaaga atgtttcgtt gaagctgaag
    12901 aggtgggtga gatcctcccc ttttatggaa agtgttttag atatcttatt aattggtagt
    12961 gtaactttgg cggttggatc cggggtagaa cccgagtctg tgggggcaac tactgcactg
    13021 gtggcagtat ctactgtttt tagtgtgggt tacgattctt cgaggttgtt tggttgcatt
    13081 ttgtgtttgt cctatttgag ggctttgtta attttatttc ttttttttgt gtctttagct
    13141 cctgaatcat tagatgattc tgatatattt agtgagagac agcgcaaggt ctttgtggca
    13201 agggtgggga ttttgagagg tgtttgtgac tttttttctg gagttgaaga cgaggtagag
    13261 ataaatgttt attcgttgag gagaattggg gttttgtttt ttaggcttct tgcttggtat
    13321 ctttttttgt tagcgtgtta tctttttttg gctgtggtgg tcattgctaa gctatctaag
    13381 cggaaggggg gagctcttcg ctccgtctcc ccggcctagg aacaattatt attttcgtag
    13441 ggtagactaa gaaaaagtcg tctagctcat aacctgaaaa tacgaaaaag atcgtcctta
    13501 cgtcaggatc ctgtagtata ttaagtacat ctcttttaca aggaaatagt gtgccggagg
    13561 ggctctggga ttattaagtt tattagttaa aagaaacgtc acctttaagg tgaatagtgt
    13621 gatgggctct atagtatact gtttattacg tccccattaa gtgcggaaag tgtgtcgagg
    13681 ggcactagag tcatagctcc ttagttaaag aaataacgtc tcccttcaaa ggagaagttg
    13741 cctagggcag gtaggggctg ggttatttta gggaaattgg ctagtagcat aaaaagtgct
    13801 tctttttttg gtggagaaag tggataaaat ccctagctaa catgcggtta atctttatta
    13861 ttccacttgt gtttgttttg ttgggggaat atgtttcttg gaaggttcct tatggggtgg
    13921 tagatactgc ccaaaaaagt ccgtatgagt gtggctttgc tccttttcaa tctggacgtc
    13981 accctttttc cctttatttt tttttagttg ctttaatttt tattattttt gatgctgagc
    14041 tcgtattttt gttgcctctt cctctattgg gagatttagg tcttagtggg ttaggggtgt
    14101 ttatattttt atgggttttg ttgatgggtc tttatcatga gtggcgtgag ggaaggcttg
    14161 attggcctgt ggtttctaag aaaaatgctg agctctttag ttaaatttta ataacgtctc
    14221 ttggaagtaa ccgaagtatg gtaggagcta aatggactta tttttggggt tagggtttgt
    14281 tttgtttttt tgtcctctcg aagcggtttc tgcttttggg ggaatggtgg gagctgccct
    14341 gtggctcgcg gcgaaaagga acagggtgct agggtggggc ggtcttgtgt ttaatgggag
    14401 ggcttggggg gagagtttga tcttgatgac agtggtgctt tctattcttt ccttggcgtg
    14461 cttggggcct attgcgaaaa ttaaacagta ttattcatgt gtgttattgg tctgcctttt
    14521 ttctaggtta gctttttatg tagatggggg aatactgttt ttcttatttt ttgagggtac
    14581 gttttttcct attaggtata tagtaattat ttgggggcat aattatgagc gggtggtggc
    14641 ggttacttac atggttttat actctgtcac tggctctatt tatcatatgt tagctttagc
    14701 ggtaataaat gtggaggtgg gttccgggtc ttttagggag attgtttttt tgaggggcgc
    14761 cagggactgg gaagaatgtt ggtggtgggg gatggttttt atactttttt tgattaaatc
    14821 tcctttgttt atttttcatt tgtggcttag aaaagcgcac gtagaggccc ccacggctgc
    14881 gtcaattttg ttggctggaa tccttttgaa actgggagtt tttggtatgc tagggtacag
    14941 gtcatattgg tggtgcccag tctcttgggg agtggtgctt caagtccttg gaattttggg
    15001 tagaatttat gcaggtttgg tgtgtctccg aaggcaaaat attaagttaa ctattgctca
    15061 atcttctatt gctcacatgt ctctatgtgt ggctgggttt ttctgtggtt cgcaggaggt
    15121 ttttgatttt acatgcttga tagcaatcgc tcatggattc tgtgccagag ggatgttttt
    15181 atgggctggt gggtactatg ggcggggttc ctcattaaat aggctgataa ctggtgggca
    15241 acggttggtt tgttttgagg cttgcgtggt aatggcgttg ttgttatttt gcaactgttc
    15301 tacccccccc tttatctctt tctgggttga gcttactttt ttttctagtt tgtatgggat
    15361 ttggtgaaag ttgttatggg tgttgattat tagaaggttt acatgtatgg cgtttaatgt
    15421 tgtactaggg gttgtagttt ttcatggaga ggtcgagccg tcagtagcta agcatgacag
    15481 gtttagagtt aaggagactt tgagggggtt gcttttagtc tgcgtgttgg tagttggcta
    15541 ttttaggtaa tgctgcatat ttgttctatc ttggttttag ttttttattt agctagggtt
    15601 tatttgttaa ggagaatggg ggcatcgtgg gtagttaact tggggggggt ctcaaatcac
    15661 ttaaatgaga tttctttttt tgtggactct attagggttc tttttggtgg tacggtaagc
    15721 tttattatta taaatgtgtt tgtgtttgca tgtaggtata tgcgggagga taggtttaaa
    15781 aaacatttct ttttccctct ctccttgttt agagggagga tgctagtatt aattttttct
    15841 ggggatgttg ctactctctt tttagcttga gacgggttgg gaattagttc tttcttattg
    15901 gtggtatttt attcgaaaag tcagagagct tcctcggggg tggtaacgat tataactaac
    15961 cggttaggag atgggtgttt gttaattggg ttgtgtattg tggggtttga ggttgctcca
    16021 gtgaggagtg aaattgtgtg cggcttattt gtggttgctg cttttagaaa aagtgcgcag
    16081 tgacctttaa ggtcctggct tcccgctgct atagcggctc ccacccctgt gtcctctttg
    16141 gttcattctt ctactttggt tactgctggg gtttacttac ttttgcgagt tgattctgtg
    16201 tgccattctt tgttagtggg gttacaggag ttaattaggg ttactttctt tttagcttgt
    16261 ttaagtgctc tttattcata tgatattaag catattattg ctatatcaac ccttaggcac
    16321 ttatctttaa tgtttttaag gttaagagct ggttatatta gggtagttct ttttcattta
    16381 atttcccatg caatgtttaa ggctttgacc tttttggcag cggggaatat aattttaagg
    16441 gctgggcata gccaagatct ccgtttgata ggaggttgtc gtgagagcag gccaattaga
    16501 ttcgtttgtt tttattttgc caggttgtct ctggctggtt ttttttttac ttctgggttc
    16561 tattctaaag atttaatttt agaaatttta ggttctgggg cgggatccag tattggttgg
    16621 ttgggcattt cttttgggag attttgtgct gggtgctacg ctatggattt agtagactca
    16681 gtaagtgggt tagagactaa tttatctgga agggataaca aagaaacaga tgggttcttg
    16741 ttagcccctt tgattagcct tagtttagcc tctttaattg taggttggta tttgagggtt
    16801 gttcttattc cctgcggggg ggttgcaaga gggggagtgg atttagcttt tttgatgggg
    16861 ttgctggtag gctcagagga gggagagtat tataaatccg attacaaggt ggaagagagt
    16921 atgctctttt ctgtggaagg tgtccctgag gccaaagttt ttttttggga gggggtttta
    16981 aggtacacga aagatttaga gcatgggttt tatgaggatt attttgggcc gggggggttt
    17041 ttgaaatttt gtggaagctg gagtcggtgg ggaaggaagt atcttgtttg gtagtatttt
    17101 ggatgcgaga taattggttt aagaaaacgc acgggtgaaa catcaagcgt tgaaaaaagc
    17161 taaagcgaaa acataatgtt ttcttgttgt ctccgtgggc tcgggtagga cataggcctt
    17221 ggcctttcct catatcctgg agaattgcag ggggggcttt aaggatgatt atttggttct
    17281 ggggaggaca ttttaagatc attttgtacc attgtgtttt ggtaggtgtt tgttcttggg
    17341 gatgggcccg agacacaatt cgggaaggga cctttgctgg gatatatacg tcttgagtga
    17401 ttcgggggct aaagtggtcg gtccaattgt ttattttctc ggaagtgata ttttttcttt
    17461 cgttttttta tgcttttgct caccttaatg tggtccctag gtttgagttc ggttgccaga
    17521 gccctccccc tggtattaag cctattcacc cccgcgcgtt gccctttttt aatttgtgtg
    17581 ttcttctttt atcttctggg tttttaaatg tagccactgg caacatgcgg atgggggaac
    17641 accacgagtg ttggttttat ttagttttga cgctcgtgct taggtctttt tttttctggg
    17701 ctcagtatca tgaatatagg cgcgcctggt ttactatttg tgataggtgt tatgggagga
    17761 ctttttatat attaacgggg tttcatgggt ttcatgtctt tgtggggagt ttagtcttgt
    17821 taattaattt atgacgtcat tcggaatatc aatttcacag tggctttaac gtagggtggt
    17881 acgggggagt gtggtattgg cattttgttg atcttgtttg gattgggatt tggactttcg
    17941 tttatgcttg ggggagatga ggtgggaccc gcgggtatta tacttacggg tttgttgata
    18001 aggaccctct ttatcataaa tgtaaatatt tggataccct ttcttctgcg gaatatttgg
    18061 cgtacttgga ggctttgcat ccttaaggac ttggtgagtg gtctcaatta ttggtttgaa
    18121 gctattaaag tggggttcaa ttcctcgaca agtcttgtgg ggatagttta aaaaaaacaa
    18181 tggatttgta acccggagat ggtaatggcc tccccgtaca gtttggtcgg agtaaggcga
    18241 agccaatgta atggcctctg actgttaatc aggtgtaagt cttttgaccg ccttaggagt
    18301 tgtttccata gaatattaag ttctccaatt tttcacattg gaagtaccgg ttaggttgga
    18361 agtttgagcc taagtttggt cttaaaattt gacttctaat cagattaagg gggttcaagt
    18421 ccccctaggc tttgtgtgtt tgtgggatag actaaaaata agaagtcttg gggctcatga
    18481 ccctacaatg caggattact tgcctgctcc cacagtgggg ggatggctga ggagtaagcg
    18541 gcaagctgta aacttgttta cgggagattt ctctcccctc aatttaggca gggtgcctga
    18601 caaaaagggg gcttttgatg agagccataa tggagttttt actccccctg ttaatgcctt
    18661 ggtagtataa ggtagtacaa tagctttgca agctgggtgt ggggttatcc ttcaaggttt
    18721 atgccattta tgttagtgtt ccctttaaaa aaaatttttt gtgtgttatt agtgggtgtg
    18781 ttattttgtt atagggattt gtggtgggga aatgttccta agtgaaagtt tgtaaaaaaa
    18841 ccaaaattaa aacaaaaatg aaactgatag gaagatgcga gtgtgttttt taactaaggc
    18901 tagaagtttt catgttataa gatatcaaac gattttttgg cacagtaagt gaccccttcg
    18961 aagtcagttg caggctaggt tttatttgtt ttatttgttt cttctctgga gagcttgggg
    19021 ggttcttagt ttggaagagg tttcttgaag taaatttcat attatgaagg gggtggttct
    19081 gtcggaaatt gggagaggga ttaaaaagat aggattgtct ggagtgagtg ggtacttttg
    19141 tttttatatt cttttaatgt taagggtggt taggttggct atttctgagt tcctccctta
    19201 tgctggtggt tataaattag ttttacatct tctcttagtc atcagggtaa gttgttatta
    19261 ttcttatgag gtctcatctt ggatcggtaa tttatcttga aggctagggt ctcttatacc
    19321 cagggggctg tctccgctgt ttagtccgat tgctgttatc gttgagtact ttagtcaaat
    19381 tgtccggccg tttgctttag ctcttcgtat gactttacat gggttaagca gaattgcttt
    19441 aatggagtgt ttgaaatatg ttttttacat attggcaagg tgggctgcag agattagagt
    19501 cgagaggtgt agggtgtttg ttagtccagg ggcgattttt aatttaaacc caaaatattg
    19561 gtattttctg tgagacccac aagcagtgtg gttaggtttg agtgacaatg tcttctattt
    19621 aattgctgct tgagctttac tatggcttga gcttgttgag ttgattctta tggtagttca
    19681 ggttggggtt tttttggggt tattcttatt tttttcttct gaacaccccc aagaatattg
    19741 ggcgggagta aagaaaaaag gccagtgttt aaatgtgatg agttaatttt tccaagtgtc
    19801 tccaggagta atgcttcttg ggttttttgc gtttttctgt ttttttgttg gattgctact
    19861 ggggtttttt ctttagtttt aattacgatg ggctttgcct tagtagttcc aaattatcgg
    19921 ccttggaagt taagtaatcc aaaactagag atgtggtgaa ggttgggtcc tctattactt
    19981 attttaatta tgcttattcc ttctacggtg attctatatt tgcgggaggc taattttttt
    20041 ccggtgggtg gggctaaagt cattgggcat caatggtatt gggagtttga gattccatca
    20101 tgtaagccat atgaagagtg atcccaaaaa aagggtgaag tgtatgctat ttgttgtgat
    20161 tcttatggta ttgttgagga ggatttgcag ctcggggagg agcgttgggt gagaacagat
    20221 agtcggttag tgctaccctc tcaagcttct tttcgactag tgtgtacgtc tgaggatgtt
    20281 attcacaatt gaaatttaaa gagaagagga acttctgtgg attgtgttcc tggtcggctt
    20341 aaccaacatc ggtggttggt agatgcttgt ggggtgttta gtggtctgtg tagggagctc
    20401 tgtggggtag ggcataggca cataccttgt ggggctgaga ggattcttta tcggaagtgg
    20461 ttaaattggt tagctgggta ctttgaataa ttttggtgca tggtattttt ttaaaggacg
    20521 aggaagccat ggagaggcgt gcggctttta accgcgttag agcaaggcgt tagctctcgt
    20581 tattctgagc agttccaagg tgggtatcta ttttcggcgt agagagaggg ggttcgagtc
    20641 ccccactgct tattttaaaa gggcagcttg tagtttaata aaaacgttcg gtttggaact
    20701 gagaattgct ttaggggtcg ggctgaaatg ctgagtaaat taaagttcag ggctttaggg
    20761 ttaattgatt ttgataggtt tgtgattttc tggagatgcg gggtgaagtt cttcgtagct
    20821 tttttagggg tgttggtggc aactgcttac tgtactttat tggagcggaa gttattagct
    20881 ggcgcgcagc gtcgtaaggg cccaaacaag gtcagttgaa agggtgctgc ccagccatta
    20941 gcggatgccc ttaaattatt aaataaggaa cgggtagttc cctcccgagc gactaagtcc
    21001 gtatttttat gggctccggg ttttgcttta tgtgcttctt taaggagttg atttgtttgg
    21061 ccccattgag atgaggccgt atattgtttt tcttttgttg ttcctgtgta tttttgtttg
    21121 acttctctgc atgtgtttgg ggtggtattg gctggctgag cgtctaattc tatgtatgct
    21181 atgctaggaa ctcttcgtgc tattgctcag actatttcat acgaattacc gttagtttta
    21241 attgtcttag ggctatgttt tcaagttaaa actttctcgt ttttggattt cagggtggtt
    21301 gggggctacg ggataaactt cttatggctg gacttgcctt tgttttatgt gtgaactatt
    21361 ttgagtgtgg cagagttgca tcgggccccc tttgacctac ccgaggctga aagggaactg
    21421 gtgtctggct ataacacgga ttacggggcg gtgggattta ttttattgtt tatttctgag
    21481 tatgctaatg tggtgtttgt tgggcaaata atgagaatct tgtgattaca ctcgttttga
    21541 tggtttctga aagttatttt tgggtgcttg tttagaggtt ttgtgttact tcttcgggca
    21601 gttttcccac gagtccggta taacaggttg atagaagttt gttggaaagg gtttttacct
    21661 tttactattg tgtggttttt atttttattt ttattgaatt gagtgtaaaa ggaatgtctc
    21721 ggattttttg gctattagag agaagtgtgt ctatattgtg gagggggggg tcgaaacgga
    21781 tgcttggggt ggtaaagggt caccttttaa aagctggagt ctccttttat tatctcatcc
    21841 tgtgcttttt aaattggttt aatacaaaaa ttaaatttaa atttttgtca gtgtggaagg
    21901 ggtattttcg gggttacttg gaaaccccaa gtaaatcttt tccgattaaa agtaaaaagc
    21961 ggttcgtaga aaaggctaaa atgtgagtta gtgagaagtc tgaaaattac gtgcacccta
    22021 gaaaaaaaca aggttggcgc agtacgaacc ataagcta
//
LOCUS       OQ729903               17038 bp    DNA     circular INV 24-APR-2026
DEFINITION  UNVERIFIED: Spirobranchus triqueter mitochondrion sequence.
ACCESSION   OQ729903
VERSION     OQ729903.1
KEYWORDS    UNVERIFIED.
SOURCE      mitochondrion Spirobranchus triqueter
  ORGANISM  Spirobranchus triqueter
            Eukaryota; Metazoa; Spiralia; Lophotrochozoa; Annelida; Polychaeta;
            Sedentaria; Canalipalpata; Sabellida; Serpulidae; Spirobranchus.
REFERENCE   1  (bases 1 to 17038)
  AUTHORS   Struck,T.H., Golombek,A., Hoesel,C., Dimitrov,D. and Elgetany,A.H.
  TITLE     Mitochondrial Genome Evolution in Annelida - A Systematic Study on
            Conservative and Variable Gene Orders and the Factors Influencing
            its Evolution
  JOURNAL   Syst Biol (2023) In press
  PUBMED    37083277
  REMARK    Publication Status: Available-Online prior to print
REFERENCE   2  (bases 1 to 17038)
  AUTHORS   Struck,T.H., Haris Elgetany,A., Golombek,A. and Hoesel,C.
  TITLE     Direct Submission
  JOURNAL   Submitted (30-MAR-2023) Natural History Museum, University of Oslo,
            Sars gate 1, Oslo 0562, Norway
FEATURES             Location/Qualifiers
     source          1..17038
                     /organism="Spirobranchus triqueter"
                     /organelle="mitochondrion"
                     /mol_type="genomic DNA"
                     /isolate="A263.1E"
                     /db_xref="taxon:1928863"
                     /lat_lon="48.684556 N 3.622444 W"
                     /collection_date="14-Jun-2010"
                     /collected_by="Struck, Torsten"
                     /identified_by="Struck, Torsten"
     gene            167..230
                     /gene="trnL1(tag)"
     tRNA            167..230
                     /product="tRNA-Leu"
     gene            232..297
                     /gene="trnT(tgt)"
     tRNA            232..297
                     /product="tRNA-Thr"
     gene            300..368
                     /gene="trnM(cat)"
     tRNA            300..368
                     /product="tRNA-Met"
     gene            755..1347
                     /gene="rrnL"
     rRNA            755..1347
                     /product="16S ribosomal RNA"
     gene            1453..1516
                     /gene="trnF(gaa)"
     tRNA            1453..1516
                     /product="tRNA-Phe"
     gene            1506..2006
                     /gene="nad6"
     CDS             1506..2006
                     /gene="nad6"
                     /translation="MPSRLEYSLFDVSVIMCVMSGFVVGGPLSGAAFLVIGFVMGGLL
                     VASECSVFYGVLFSLTYISAMLVLFLFFVGLSPCWSSHEESLELRRLQILSGGVGFME
                     GVLALLYGTSGQVEGGMGLSSPMIFCTDVFGWFMVILSFYLFLLIVGCSKLASRDGGA
                     LRNHIY"
     gene            2023..2085
                     /gene="trnL2(taa)"
     tRNA            2023..2085
                     /product="tRNA-Leu"
     gene            2125..2986
                     /gene="rrnS"
     rRNA            2125..2986
                     /product="12S ribosomal RNA"
     gene            2986..3052
                     /gene="trnV(tac)"
     tRNA            2986..3052
                     /product="tRNA-Val"
     gene            3054..3117
                     /gene="trnQ(ttg)"
     tRNA            3054..3117
                     /product="tRNA-Gln"
     gene            3101..3454
                     /gene="nad3"
     CDS             3101..3454
                     /gene="nad3"
                     /translation="MKSSVVMRLVVVIPLFFVLLGKGLSWKVPSGRVDSAQKSPYECG
                     FSPFQSGRRPFSISFFFMALLFLVFDVELIMLSPLPMLSGFNLSYWGIFLFLVVLM
                     FGLFHEWREGSIEWTEK"
     gene            3456..3524
                     /gene="trnW(tca)"
     tRNA            3456..3524
                     /product="tRNA-Trp"
     gene            3526..4764
                     /gene="nad4"
     CDS             3526..4764
                     /gene="nad4"
                     /translation="MSLILSLGSILVFPFSLQLSSFYGGILFLGIWVSLVGVTDSLWV
                     SEVSGMGAWSQSLVAMSLVLTVVGIVSCPPSSHKASYNYCMLLVCIFSILAFLSEGGM
                     LFFIFFEMTFFPISFLILMWGYNQERVVAVLYMAIYSFFGSILHLTALCLLSHSSGLI
                     FFSGTWDFEGWGANVVLFWFAVLYLLFLVKCPLFMWHLWLSKAHVEAPTGASMSLAAI
                     LLKLGIFGVVGYGGIYSATWLGLSLQGIGVCGSVYASLICLRSQNVKLVIAQSSVAHM
                     SLCVAAYFSGGQGALMMVCMMAVIHGFCAAGMFCWAGRYYSFGSSQSTLLGGGQRLLY
                     LDGVSSMVLFLVCNSGIPPFISFWVELIFFTSLYSVWGAGGFLLVLSSIMCLLFNVVF
                     GLNILHGRAESSQSNISVIR"
     gene            4718..6370
                     /gene="nad5"
     CDS             4718..6370
                     /gene="nad5"
                     /translation="MAGLSGAKETSVLSANWSCKVGHDNCCLVVSLYVLKMMMRSCLA
                     LSGVLVFFEVVLLSSEQSSWLVCLSCLGSDFSEILLFFDSSGVLFGSVVSFIIFQVYT
                     YSQGYMKEDNTSLFFFLPLSLFSGSMLLLIFSGSLSTLFLAWDGLGVSSFLLVCHYSK
                     ASSAGASLITIFTNRVGDACLLLGLGVVGFEIISLDNSITCMLFIVAAFSKSAQWPLS
                     AWLPAAMAAPTPVSALVHSSTLVTAGVYLLMRFESCYSGSLISFCCLAEITFFLSCLS
                     ACSSYDIKHIIAMSTLGHLSLMMLSLASGYTSITLFHLASHALFKALTFLAAGNMIVC
                     CGHSQDLRLMGGVGQKAPVSSLCFFFSVLSLSGFWFTSAFYSKDLILEAMGQQSSLSF
                     GFLGSSIASFYAGGYTSNLFDDISMEESNPVSSENLEKSTFFLGPLLSLMVLSLFSGW
                     YLSKALFPASSVLVSGSSDIMFFIGVLSGGSDCESTDKSGEDSLFFLVEGSASVKVMF
                     WQEVLVFCKEVEHGSFEWLGGVMGYLESMQGLALKGKGVFEW"
     gene            6672..7458
                     /gene="cox3"
     CDS             6672..7458
                     /gene="cox3"
                     /translation="MFLSNTTKEQQLLADSVTPQENTIKEQQSLAVSMVPSKKATKRI
                     MVLEPLLSPWARVGGSPWPIMIAFSAGGGLLSMVLWFWGGSIYPFLFHGVFLGSCAWG
                     WGTEIIEEGTFCGMYTSLVNRGLKWSVWLFIFSEVMFFFSFFWAYAHCSVVPSFEFGL
                     QWPPMGIKPIHPFALPFFNLCVLLTSSLYLNLASGLLRVGELESCAFYLGFTIFLSSL
                     FFYAQFEEYSAAWFTITDSVFGSTFYLLTGFHGFHVFIGTLVLA"
     gene            7633..7699
                     /gene="trnS1(tct)"
     tRNA            7633..7699
                     /product="tRNA-Ser"
     gene            8115..8182
                     /gene="trnA(tgc)"
     tRNA            8115..8182
                     /product="tRNA-Ala"
     gene            8245..8310
                     /gene="trnY(gta)"
     tRNA            8245..8310
                     /product="tRNA-Tyr"
     gene            8314..8379
                     /gene="trnE(ttc)"
     tRNA            8314..8379
                     /product="tRNA-Glu"
     gene            8386..8449
                     /gene="trnN(gtt)"
     tRNA            8386..8449
                     /product="tRNA-Asn"
     gene            8451..8515
                     /gene="trnS2(tga)"
     tRNA            8451..8515
                     /product="tRNA-Ser"
     gene            8581..8645
                     /gene="trnI(gat)"
     tRNA            8581..8645
                     /product="tRNA-Ile"
     gene            9099..9251
                     /gene="atp8"
     CDS             9099..9251
                     /gene="atp8"
                     /translation="MPFMVESALYFPVFLLFMCSLSVFSDLWFSKVGKWSSYKKVKIS
                     SMWWGW"
     gene            9627..10355
                     /gene="atp6"
     CDS             9627..10355
                     /gene="atp6"
                     /translation="MCLSLAFYVTYEVSSLTANPGWVYGLGFSAPLQALNSLSRAFRP
                     IAMALRITLHGITSMILFVMVWQSIWWVGSNGWLLALLGKVAEDNSILFHLLSLLFDL
                     TLSPEIFCSFYEDKSLFFHVNSGVLVGLLSLVWWLGCKFVLMTGFSCFFWVEIGFVFF
                     QMYIFLFLVVCFSSDHPQKEPFVKPKKAMDSDSFLPLWFLGFIVVIVSMNSSLISDGT
                     DWSLQRMELFLQRMERFQLVFNFV"
     gene            10355..11039
                     /gene="cox2"
     CDS             10355..11039
                     /gene="cox2"
                     /translation="MYWADCLFPWVGSKKVFWLYCLFSFYCFLGVNIFSMVVVLMLIC
                     VLTPTLRRHRHQNARLEVFWGLIPMLLILLMMIPSIGLLYAGEVNLFPWSTVKVIGHQ
                     WYWEFEYPNIEWEDSLDSAPDSEFVYAVSCDSYPVAEEDLLPGDDRWSSTSSRLVLPA
                     EAPVRMVCTSEDVVHNWNLKGSGTSADCVPGRLNQTRWLSEASGIFNGLCSELCGVGH
                     SHMPCGAESL"
     gene            11097..11160
                     /gene="trnK(ttt)"
     tRNA            11097..11160
                     /product="tRNA-Lys"
     gene            11162..11228
                     /gene="trnR(tcg)"
     tRNA            11162..11228
                     /product="tRNA-Arg"
     gene            11229..11291
                     /gene="trnP(tgg)"
     tRNA            11229..11291
                     /product="tRNA-Pro"
     gene            11341..12285
                     /gene="nad1"
     CDS             11341..12285
                     /gene="nad1"
                     /translation="MNLGFKSDKSMSLICGLEYLLVFIGVLVSTAYSTLLERKLLAGA
                     QRRKGPNKVSWKGAAQPLADALKLFLKQEVIPSRANKFLFLYSPCLALSVSLGLWLFV
                     SHGNWTPYPFSFSVLLYVLVSSIHVYGVVLAGWSSNSMYAMLGTIRAVAQTISYELPL
                     TCIVLGLCYQAKSYAFSGFGVEESSLAFFFLDFPVFVVWICLVLAELHRAPFDLPEAE
                     SELVSGYNTDYGAVGFMLLYVSEYANVVFAGQVTMAFWFHTFPWVTKVILGILLSSYI
                     LFLRAVLPRIYYNGLMETCWKAFLPFVFIWFILLFILG"
     gene            12398..13934
                     /gene="cox1"
     CDS             12398..13934
                     /gene="cox1"
                     /translation="MGRENMSYSEQLVEFVVWMEPQIKAKFFTGKETAEWRTTNHKLI
                     GSLYFYLGAWAGTCGFGYSVLIRMNNMRPGTSFLSPDVYVSVVTTHAILMIFFFVMPI
                     LIGGFGNWLVPMMLGSPDMFLPRVNSFSLWSLFPALSFLLFAGRVEGGMGTGWTLYPP
                     LSSIGYHGSPSVDLGIISLHLAGASSIMGSINFLVTLVNCKNPASRMENIPIYCWALL
                     VTSFLLVASVPVLAGGLTMLLTDRHFSTTFFDPAGGGDPVLYMHLFWFFGHPEVYILI
                     LPAFGLITHVLVGLSQKKEPFGVMGMIYAMLSIGLLGFLVWGHHMFVSGLDIDTRAYF
                     SMATMCIAVPTGVKVFSWAATICGKGFQKWEPSLLWSVGFVILFTAGGVTGIILASAS
                     IDVILHDTYFVTGHFHYVLSMGAVFGIFAGFHYYFSYCVGVGLSQRWSRPHFWASLVG
                     VHLIFTPMHPNGIAGMPRRYSDYPDVFQGNNFVSTYGSLMVYVGVVYWFWLVWEALSS
                     QRPV"
     gene            14044..14108
                     /gene="trnD(gtc)"
     tRNA            14044..14108
                     /product="tRNA-Asp"
     gene            14167..15282
                     /gene="cob"
     CDS             14167..15282
                     /gene="cob"
                     /translation="MKFIAGSVYDLPAPVNLSAMWTMGSVLGLMLVSQILSGILLSFH
                     YIADSESAFRHVVLMERDVVKGWFWRSCHANGASVMMFFLYMHTARGLYFDSFATYPK
                     LWRSGALLMLVTMGVCFLGYVLPWGQMSFWGATVITNLFTVIPVCGDSVVRLMWGGYS
                     VGGPTLNRFYSFHFLLPFSLLPLVGVHLYLLHEKGSSNPLGVDGDDGELIPFYPTYLV
                     GDVLSWAVVCFCLSVLINGFPDLLGEPDNWIPADPLSTPPHIKPEWYFLPFYAILRSI
                     PHKTGGVVAMAMAIITLFLLPSFFKHSLYQGVHNTTGREFFFGGFVANWIMLGWVGAC
                     PLDEPFLTLGVIHTVSFFTHFCFDHLYLRGAEEFFKG"
     gene            15281..15342
                     /gene="trnC(gca)"
     tRNA            15281..15342
                     /product="tRNA-Cys"
     gene            15380..15664
                     /gene="nad4l"
     CDS             15380..15664
                     /gene="nad4l"
                     /translation="MAFIVFITYDTPDHFLVYLMKLELLVIMMLIGLEDSFGLFFFFI
                     LMAVVSSVLGLSVLVSMSRTSGADRASLGMLVGSGKWDCSLKEDSKFLKR"
     gene            15678..15739
                     /gene="trnG(tcc)"
     tRNA            15678..15739
                     /product="tRNA-Gly"
     gene            15739..15802
                     /gene="trnH(gtg)"
     tRNA            15739..15802
                     /product="tRNA-His"
     gene            15786..16742
                     /gene="nad2"
     CDS             15786..16742
                     /gene="nad2"
                     /translation="MCCSPLMVFLTPSVVGFSVSLGLSLGLAFASQSTFILWALMEAS
                     IVIFIGLIACDTGFKASAAAKFFLSQSFLGLSIFFILSVGACVPPWLSSVFLTSIILC
                     KLGMAPFHFWVPAVVKYLSSELLFVFLSAQKIFPLILLGWAVSKDSISLLLIGVSGFV
                     SSVFSQGYKDFNDLLVFSSMVSMSWILVLSSLSGSMGMFCFCLYSTLLGVMLVSAGNK
                     NGGPRTDLSPFCLVLLSGAPPGPIFMMKWAVLSNCLGSGVSFLVIFFLVLGSVGVVPL
                     YVSLVCKSLYSSGNRSWGKESMVGVLVTITLSFSLFIYPICV"
ORIGIN      
        1 cgtttggtcg cttatgcttc aactcctact tacggtcgag caggggtaaa agcaaaaacc
       61 ctcaaccgta ttttttattt tccatagaaa atcactgtat agcatcttat ctttttaagc
      121 agtaaaaatg ccgtttggtc gcttatgctt cagtttttat tcagttggtg ggatggcaga
      181 ttagtgtttt tgtcttagga acaaagtatg tggttttacc actcctacct tgtaagggta
      241 gtttaattaa aactttgggc ttgtaactca ataatggccg ataggggctc ccttacaggg
      301 acggggtaga ctaaataagt cgtagggctc atgtccctga gatatgcctt gtaatggctt
      361 ctctgtcata tggtttaatt ctgaggggat taccttttgc ataaggatta tacaaggttt
      421 ttactagttt tactcccgat tgaaaatgat ctagtagtcg tttgctcaga gcccagtggt
      481 tattgttgca gtataacttt aaaagactat tagaggttat atactattcc gtattttagg
      541 gtatctgggt ttgttctctt agtaaagcgt tgaggctaac tttattggta gtaagttttt
      601 tataggggta ggtttagtag cggccagcat aaaaggtctt tatcggctat ggtaaaaaag
      661 gtaaggatta tagaaaatta cactcaaaat aaagggaaaa taaactgtgt gaattagtaa
      721 taacagtata gtatatcatg ttcaaagtag tgctagatga actcggcaat ctaggtcggg
      781 actgtttaat aaaaacatag cagggggagt tatgtatctt ctgtcaagcc tgccctatgc
      841 tgtagtggta aatggcggcc ttagcgtgag ggtccaaagg tagcgtaata aatcgctctc
      901 ttaattggag gcatgtatga atggtttttc acggcttaac tttatttggt gttataaatg
      961 aaattggatt taaggtgcag atacctttat aaagctgggg gacaaaaaga ccctagaagc
     1021 tttacctaac ggtttggctg gggaagcccc tgataaacaa caaagcaatc ttacttttgt
     1081 aataggctaa aaagctccct ataggaattc ataggcaaca gtagaaaagt tactctaggg
     1141 ttaacaggct aatccggcca gagaggtctt atcggcggtc gggtttagta catcgatgtt
     1201 ggctttttag agcagacagg cgtagaagct tggacctgtg ggtctgttcg acctttaaag
     1261 tttaccgtga gctgagttta gaacgtggta acacagttcg gatcctatct ccagaaattt
     1321 ggctcaccat tgtacgagag gatccggtgg gtggggtgct gagtaagttt tattggaaat
     1381 ttttaaggta aaagtagttt agtaaaaacg ttcctatgaa ccgggaaaaa tccaaagggg
     1441 cattaccgcc aggagaggag tagtttaagc taaaacgttt ctctgaagtt ggaaagataa
     1501 tggatattcc ctctcgtttg gaatataggc tttttgatgt gagggttatt atatgcgtta
     1561 taagagggtt tgttgtaggg gggcctctaa gtggtgccgc ttttttggtg attggttttg
     1621 ttatgggagg actattagtt gcgtctgagt gtagggtttt ttatggtgtc ttattcagat
     1681 tgacttacat tagggctatg ttagttctct ttttgttttt tgtgggtttg aggccgtgtt
     1741 gaagtagtca tgaagaaaga ttagaattac gtcggcttca gattcttagg ggaggggtag
     1801 gatttataga aggggtttta gctctactgt atgggactag aggccaagta gaagggggga
     1861 tagggttatc ttcacctata attttttgta cggatgtttt tggttggttc atagtaatct
     1921 tgagtttcta tttgtttctt ttaattgtag ggtgctctaa actggctaga cgtgatgggg
     1981 gagcattgcg taatcatatc tactaattta gggttaatgg tagcctaggt ggcagattag
     2041 tgcggtgttc ttaagaaaca agtataagat ttttcttcct gggcttgtga gttttatctt
     2101 ctagtggtac ttctgagatt gactttatgg tcttttagtg gtcatagggc cttaagaatt
     2161 gttataccaa atttagtgac ccagacaaaa ttccttgtcg actaaatgtc gtatgaaagg
     2221 gcatagggaa cgcaaattaa aagtaataat attgctaaaa gtgtaagatt atgtcgtgcc
     2281 ctagctggtg cgtaacagcg gaaatgtgaa atggtaacaa taggtgatag cctgccccca
     2341 ttattggctg atgcagactg tgtaaggccg gtgccagccc tcgcggttag acccttagtc
     2401 tgagcttagt taatgccggt gaagggtagt tttttaaact tagctattat tggtgtaata
     2461 agaaatgatc taggttttag ttgagaattg cataaaaaaa cctcaaagca agagaataaa
     2521 cggggattag atacccccct atttctagtc gctaaattat cctggttagt actcataacg
     2581 tatgtgaaag ccattttaga tggcggcttc ccacctcagc agtggagctt gggccttaaa
     2641 atgatgatcc gcgtgaaccc tacctttttt gttttttcag ttgacgaatg gctgtgggag
     2701 ctgtcatttg taaagggacg gcagaaggtc agatagtatt tatactattt ttctgaaaag
     2761 aagtcaggtt atatatcgct tataattagg gggtcctgag ctacattata aaaaagattg
     2821 taatggcttt aaaacccttt gaaacatgga attgctagta aagtaagagt tagcaccctt
     2881 gcttgaattt ggtaactggg gagtgtacaa accgcccgtc aaccgcccag tgatgggggg
     2941 taagtcgtaa caaggtaagt gtaggggaac ctgtactttg atttagaact tatagtataa
     3001 ccaaagtact caccatttac accggtgttg tggcctatta ggtctaagtt cttcgatcgg
     3061 tagtatacta tagtactcct ttttttggct aaggaagtgg ataaaatcct cggttgttat
     3121 gcgattggtt gttgttattc ctttgttttt tgtattgtta ggaaaaggcc ttagttgaaa
     3181 ggttccttct ggtcgggttg atagggcgca aaaaagtcct tatgagtgtg gattttctcc
     3241 ctttcaatct gggcgtcggc ctttttctat ttctttcttt tttatggctc tgctgttttt
     3301 agtgtttgat gttgagctaa ttatactaag acctctccca atacttagag ggttcaattt
     3361 aaggtattga ggaatttttt tatttttagt agttttaatg tttggtttat ttcatgaatg
     3421 acgagagggg tctattgaat gaacggaaaa gtaagagcct tttagttaaa ttataacatc
     3481 ttccttcaaa gaagagggta ttggtgctaa tccggtagag gctgcatgag cttaatttta
     3541 aggctgggaa gaatccttgt ttttcctttt tcacttcaat tatcttcatt ttatggtggg
     3601 attctttttt tgggaatttg ggtttcgtta gtaggagtaa cagatagctt atgggttagg
     3661 gaggtcaggg ggatgggtgc ttgaagtcaa aggcttgttg ctatgagact ggttcttacg
     3721 gttgtaggta ttgttagttg tcctccaagt tctcataaag caaggtataa ttattgtatg
     3781 cttttagtct gtattttttc tattttggct tttttatcag aggggggtat gcttttcttt
     3841 attttttttg aaataacttt ttttcctatt agttttctta tcttaatatg aggctataac
     3901 caggagcgag tggtggctgt tttatatatg gctatctatt cgttctttgg gtctatttta
     3961 cacttaacag ccctttgtct tttatcacac agaagaggtt taattttttt cagaggaaca
     4021 tgagactttg aaggatgagg agcaaacgta gtactgtttt gatttgctgt tttatattta
     4081 ttgtttttag taaagtgtcc tttattcatg tggcacttat ggctcagaaa ggctcatgtg
     4141 gaggctccta ctggtgcctc tataaggctt gcggcaattc ttcttaaatt aggtattttt
     4201 ggggtagtgg gttatggagg gatttatagt gcaacttgat tagggctaag gctccaagga
     4261 attggtgttt gtggaagtgt gtatgctagc ttaatttgtt tgcgaagaca aaacgttaaa
     4321 ttagtaattg ctcaatcttc agttgctcat atgtctttgt gtgtggccgc ttatttttct
     4381 ggggggcaag gggctcttat aatagtatgt ataatagcag ttattcatgg gttctgtgct
     4441 gctggtatgt tttgttgggc aggacggtat tattcttttg ggtcctctca gagtactttg
     4501 ttgggaggag ggcaacgatt gttatacttg gatggggtta gaagtatagt gttgttttta
     4561 gtgtgtaatt cgggaattcc tccttttatt tctttttggg tagagttaat tttttttact
     4621 tccttatata gagtttgagg ggctggggga tttcttttag ttttatcaag gatcatgtgt
     4681 ttgcttttta atgttgtttt tggtttaaat attttacatg gccgggctga gaggagccaa
     4741 agaaacatca gtgttatccg ctaattgaag ttgtaaggtt gggcatgata attgttgtct
     4801 tgttgttagg ctatatgttt taaaaataat gatgcgaagt tgtttagcgt taaggggggt
     4861 tttagttttc tttgaggttg tactgttatc tagagaacaa agcagttgac tggtttgttt
     4921 aaggtgtttg gggtccgatt ttagggagat ccttttattc tttgatagaa gaggggtgtt
     4981 atttgggtct gtggtaaggt ttattatttt ccaggtttat acttatagac aaggctatat
     5041 aaaagaggat aatacttctt tgttcttttt tttacccctg agtcttttca gtggaagaat
     5101 acttttgctt atttttaggg gtagacttag aactctattt cttgcttgag atgggttagg
     5161 ggttaggtct ttcttattgg tttgtcatta ctctaaagcg agaagagcag gagcaaggct
     5221 tattacaatt ttcactaatc gagttggaga tgcctgttta ttattgggtc taggggtagt
     5281 tggattcgag attatctctt tagataacag gattacttgt atacttttta ttgttgcagc
     5341 tttttcaaaa agggctcagt ggcccttaag ggcctggctt cctgctgcta tggcggctcc
     5401 aaccccagtt tctgctctag tgcattcttc gacgctggtt actgctggtg tatatctatt
     5461 aatacgattt gagtcttgtt ataggggaag tcttattagt ttttgttgtc ttgccgagat
     5521 cactttcttt ttgtcctgct taagtgcctg tagttcctat gatattaaac atattattgc
     5581 tatgtctact ttaggtcatt tatctttaat aatgctcaga ttggctagag gttatactag
     5641 gattacgttg tttcatttag cttctcatgc gttgtttaag gctttaactt ttttggctgc
     5701 tggcaatata attgtgtgtt gtggccatag ccaagactta cgactaatgg gaggagtagg
     5761 gcaaaaagct ccagtgtcaa gactgtgttt ctttttctcg gttttatctt tatcggggtt
     5821 ttggtttact tctgcttttt actcaaagga cctgatttta gaggccatgg gacaacaaag
     5881 gaggctttct tttggttttt tgggtaggag aatcgccagg ttttatgcgg ggggatatac
     5941 tagaaacttg tttgatgata ttaggataga ggaatcgaac ccggtaagct ctgaaaactt
     6001 agaaaaaaga accttttttc tagggccgct cctgagtctt atggttttgt cattatttag
     6061 cgggtggtac ctaagaaagg ctttatttcc cgcttctaga gttttggtaa gtggtaggtc
     6121 cgatattata ttttttattg gtgttctttc tggggggaga gattgtgaaa ggaccgataa
     6181 aaggggagag gattctttat tttttctagt ggagggtagg gctagagtta aggttatatt
     6241 ctggcaagaa gttctggttt tctgtaaaga agttgagcat ggaagatttg aatgacttgg
     6301 gggagttata gggtatttag agtctataca gggtttagcc ttaaagggaa aaggggtttt
     6361 tgagtggtaa taattttatt ttgggttatg ggtaaaatat gggtaaaaag aaaaaaacaa
     6421 gccaaaaaaa tacaattaaa aagcaacaat tgtcagcaga taagataaca ccccaaaaaa
     6481 atgctgctaa agaacagcaa ttattagcag agagggtagt atctcaaaaa agtgctagta
     6541 aagagcagca attgtcagca gataaggtaa caccccaaaa aaatactgtt aaagagcagc
     6601 aattgttagc agagagggca gtatctcaaa aaagtgctag taaagagcag caattgttag
     6661 aagacaaggt aatattccta agaaacacta ctaaagagca gcaattgtta gcagataggg
     6721 taacacccca agaaaatact attaaggagc agcaatcctt agcagttagg atagtaccca
     6781 gaaaaaaggc aaccaaacga attatagttt tagagccttt actttctcct tgagctcggg
     6841 ttggaggaag accttggcct attataatcg ctttttcagc gggcggcgga ctactaagga
     6901 tagtcttatg attttgaggg ggcaggattt atccttttct atttcatggg gtttttttag
     6961 ggtcatgtgc ttggggttgg ggaacagaaa tcattgagga aggaactttt tgtggtatgt
     7021 atacatcttt agtaaatcgt ggccttaaat gaagagtttg attatttatt ttttcggagg
[truncated: 191,841 more chars]
